# Supplementary material for: Di­aqua­bis­(ethyl­enedi­amine-κ2 N,N′)copper(II) bis­(sulfamerazinate)
Source: Acta Crystallogr Sect E Struct Rep Online. 2014 May 17;70(Pt 6):m222–3. doi: 10.1107/S160053681401068X (PMC4051046; doi:10.1107/S160053681401068X)
Supplement: Supplementary file 1 [file e-70-0m222-sup1.cif]

##############################################################################
#                                                                            #
# This CIF contains the data in a paper accepted for publication in          #
# Acta Crystallographica Section E. It conforms to the requirements of       #
# Notes for Authors for Acta Crystallographica Section E, and has been       #
# peer reviewed under the auspices of the IUCr Commission on Journals.       #
#                                                                            #
# Full details of the Crystallographic Information File format               #
# are given in the paper "The Crystallographic Information File (CIF):       #
# a New Standard Archive File for Crystallography" by S. R. Hall, F. H.      #
# Allen and I. D. Brown [Acta Cryst. (1991), A47, 655-685].                  #
#                                                                            #
# The current version of the core CIF dictionary is obtainable from          #
# ftp://ftp.iucr.org/pub/cif_core.dic.                                       #
#                                                                            #
# Software is freely available for graphical display of the structure(s)     #
# in this CIF. For information consult the CIF software page                 #
# http://www.iucr.org/resources/cif/software.                                #
#                                                                            #
# This file may be used for bona fide research purposes within the           #
# scientific community so long as proper attribution is given to the journal # 
# article from which it was obtained.                                        #
#                                                                            #
##############################################################################
data_I
_audit_creation_method     'WinGX routine CIF_UPDATE'
_audit_conform_dict_name     cif_core.dic
_audit_conform_dict_version     2.4.3
_journal_data_validation_number     ?
_journal_date_recd_electronic     2014-05-03
_journal_date_accepted     2014-05-09
_journal_name_full     'Acta Crystallographica, Section E'
_journal_year     2014
_journal_volume     70
_journal_issue      6
_journal_page_first     m222
_journal_page_last     m223
_journal_paper_category     QM
_journal_paper_doi     10.1107/S160053681401068X
_journal_coeditor_code     NC2325
_publ_contact_author_name     'Direm, Amani'
_publ_contact_author_address
;
Laboratoire des Structures, Propri\'et\'es et Interactions Interatomiques
LASPI2A Universit\'e 'Abbes Laghrour', Khenchela
;
_publ_contact_author_email     'amani_direm@yahoo.fr'
_publ_contact_author_fax     '00213772330287'
_publ_contact_author_phone     '00213772330287'
_publ_section_title
;
Diaquabis(ethylenediamine-\k^2^<i>N</i>,<i>N</i>')copper(II)
bis(sulfamerazinate)
;
loop_
    _publ_author_name
    _publ_author_address
    'Amani Direm'
;
Laboratoire des Structures, Propri\'et\'es et Interactions Interatomiques
LASPI2A, Universit\'e "Abbes Laghrour", Khenchela 40.000, Algeria
;
    'Wahiba Falek'
;
Laboratoire des Structures, Propri\'et\'es et Interactions Interatomiques
LASPI2A, Universit\'e "Abbes Laghrour", Khenchela 40.000, Algeria
;
    'Guillaume Pilet'
;
Universit\'e de Lyon, Laboratoire des Multimat\'eriaux et Interfaces (LMI) UMR
5615 CNRS Universit\'e Claude Bernard Lyon 1, Avenue du 11 Novembre 1918,
69622 Villeurbanne Cedex, France
;
    'Nourredine Benali-Cherif'
;
Laboratoire des Structures, Propri\'et\'es et Interactions Interatomiques
LASPI2A, Universit\'e "Abbes Laghrour", Khenchela 40.000, Algeria
;
_database_code_depnum_ccdc_archive     'CCDC 1002145'
_chemical_name_systematic
;
Diaquabis(ethylenediamine-\k^2^<i>N</i>,<i>N</i>')copper(II)
bis[(4-aminophenylsulfonyl)(4-methylpyrimidin-2-yl)azanide]
;
_chemical_name_common
;
Diaquabis(ethylenediamine-\k^2^<i>N</i>,<i>N</i>')copper(II)
bis(sulfamerazinate)
;
_chemical_formula_moiety     'C4 H20 Cu N4 O2 2+, 2(C11 H11 N4 O2 S -)'
_chemical_formula_sum     'C26 H42 Cu N12 O6 S2'
_chemical_formula_iupac     '[Cu (C2 H8 N2)2 (H2 O)2] (C11 H11 N4 O2 S)2'
_chemical_formula_weight     746.41
_symmetry_cell_setting     triclinic
_symmetry_space_group_name_H-M     'P -1'
_symmetry_space_group_name_Hall     '-P 1'
loop_
    _symmetry_equiv_pos_as_xyz
    'x,y,z'
    '-x,-y,-z'
_cell_length_a     7.5429(4)
_cell_length_b     8.1800(5)
_cell_length_c     14.8434(8)
_cell_angle_alpha     75.299(5)
_cell_angle_beta     82.800(5)
_cell_angle_gamma     78.873(5)
_cell_volume     866.40(9)
_cell_formula_units_Z     1
_cell_measurement_reflns_used     3709
_cell_measurement_theta_min     3
_cell_measurement_theta_max     29
_cell_measurement_temperature     293(2)
_exptl_crystal_description     'block'
_exptl_crystal_colour     'blue'
_exptl_crystal_size_max     0.413
_exptl_crystal_size_mid     0.363
_exptl_crystal_size_min     0.174
_exptl_crystal_density_diffrn     1.431
_exptl_crystal_density_meas     ?
_exptl_crystal_density_method     'not measured'
_exptl_crystal_F_000     391
_exptl_absorpt_coefficient_mu     0.808
_exptl_absorpt_correction_type     analytical
_exptl_absorpt_process_details
;
(de Meulenaer & Tompa, 1965)
;
_exptl_absorpt_correction_T_min     0.723
_exptl_absorpt_correction_T_max     0.869
_exptl_special_details
;
The crystal was placed in the cold stream of an Oxford Cryosystems open-flow
nitrogen cryostat (Cosier & Glazer, 1986) with a nominal stability of 0.1 K.
Cosier, J. & Glazer, A\\cdot<i>M</i>., 1986. J. Appl. Cryst. 105--107.
;
_diffrn_ambient_temperature     293(2)
_diffrn_radiation_type     MoK\a
_diffrn_radiation_wavelength     0.71069
_diffrn_radiation_source     'fine-focus sealed tube'
_diffrn_radiation_monochromator     'graphite'
_diffrn_measurement_device_type     'Oxford Diffraction Gemini'
_diffrn_measurement_device     'Area'
_diffrn_measurement_method     \w/2\q
_diffrn_detector_area_resol_mean     ?
_diffrn_reflns_number     4738
_diffrn_reflns_av_R_equivalents     0.0193
_diffrn_reflns_av_sigmaI/netI     0.0433
_diffrn_reflns_theta_min     2.847
_diffrn_reflns_theta_max     29.281
_diffrn_reflns_theta_full     25.242
_diffrn_measured_fraction_theta_max     0.998
_diffrn_measured_fraction_theta_full     0.998
_diffrn_reflns_limit_h_min     -10
_diffrn_reflns_limit_h_max     7
_diffrn_reflns_limit_k_min     -9
_diffrn_reflns_limit_k_max     11
_diffrn_reflns_limit_l_min     -20
_diffrn_reflns_limit_l_max     18
_diffrn_standards_number     0
_diffrn_standards_interval_count     ?
_diffrn_standards_interval_time     ?
_diffrn_standards_decay_%     ?
_refine_special_details
;
Refinement of <i>F</i>^2^ against ALL reflections. The weighted <i>R</i>-factor
<i>wR</i> and goodness of fit <i>S</i> are based on <i>F</i>^2^, conventional
<i>R</i>-factors <i>R</i> are based on <i>F</i>, with <i>F</i> set to zero for
negative <i>F</i>^2^. The threshold expression of <i>F</i>^2^ >
\s(<i>F</i>^2^) is used only for calculating <i>R</i>-factors(gt) <i>etc</i>.
and is not relevant to the choice of reflections for refinement.
<i>R</i>-factors based on <i>F</i>^2^ are statistically about twice as large
as those based on <i>F</i>, and <i>R</i>- factors based on ALL data will be
even larger.
;
_reflns_number_total     4020
_reflns_number_gt     3361
_reflns_threshold_expression     I>2\s(I)
_refine_ls_structure_factor_coef     Fsqd
_refine_ls_matrix_type     full
_refine_ls_R_factor_all     0.048
_refine_ls_R_factor_gt     0.0374
_refine_ls_wR_factor_gt     0.1414
_refine_ls_wR_factor_ref     0.0968
_refine_ls_goodness_of_fit_ref     1.049
_refine_ls_restrained_S_all     1.049
_refine_ls_number_reflns     4020
_refine_ls_number_parameters     215
_refine_ls_number_restraints     0
_refine_ls_hydrogen_treatment     mixed
_refine_ls_weighting_scheme     calc
_refine_ls_weighting_details
              'w=1/[\s^2^(Fo^2^)+(0.0359P)^2^+0.4528P] where P=(Fo^2^+2Fc^2^)/3'
_atom_sites_solution_primary     direct
_atom_sites_solution_secondary     difmap
_refine_ls_shift/su_max     0
_refine_ls_shift/su_mean     0
_refine_diff_density_max     0.331
_refine_diff_density_min     -0.375
_refine_ls_extinction_method     none
loop_
    _atom_type_symbol
    _atom_type_description
    _atom_type_scat_dispersion_real
    _atom_type_scat_dispersion_imag
    _atom_type_scat_source
    C C 0.0033 0.0016 'International Tables Vol C Tables 4.2.6.8 and 6.1.1.4'
    H H 0 0 'International Tables Vol C Tables 4.2.6.8 and 6.1.1.4'
    N N 0.0061 0.0033 'International Tables Vol C Tables 4.2.6.8 and 6.1.1.4'
    O O 0.0106 0.006 'International Tables Vol C Tables 4.2.6.8 and 6.1.1.4'
    S S 0.1246 0.1234 'International Tables Vol C Tables 4.2.6.8 and 6.1.1.4'
    Cu Cu 0.3201 1.2651 'International Tables Vol C Tables 4.2.6.8 and 6.1.1.4'
_computing_data_collection     'GEMINI (Oxford Diffraction, 2006)'
_computing_cell_refinement     'CrysAlis RED (Oxford Diffraction, 2006)'
_computing_data_reduction     'CrysAlis RED (Oxford Diffraction, 2006)'
_computing_structure_solution     'SIR2004 (Burla <i>et al.</i>, 2005)'
_computing_structure_refinement     'SHELXL2013 (Sheldrick, 2008)'
_computing_molecular_graphics
                  'ORTEP-3 for Windows (Farrugia, 2012) and PLATON (Spek, 2009)'
_computing_publication_material     'WinGX (Farrugia, 2012)'
loop_
    _atom_site_type_symbol
    _atom_site_label
    _atom_site_fract_x
    _atom_site_fract_y
    _atom_site_fract_z
    _atom_site_U_iso_or_equiv
    _atom_site_adp_type
    _atom_site_calc_flag
    _atom_site_occupancy
    _atom_site_disorder_assembly
    _atom_site_disorder_group
    Cu Cu1 0.5 0 0 0.03130(12) Uani d 1 . .
    S S1 0.93674(7) 0.08503(7) 0.18420(3) 0.03012(13) Uani d 1 . .
    O O1 0.7864(2) -0.0053(2) 0.18937(11) 0.0387(4) Uani d 1 . .
    O O2 1.0053(2) 0.1546(2) 0.08903(10) 0.0428(4) Uani d 1 . .
    C C20 0.8897(3) 0.5351(3) 0.25274(16) 0.0355(5) Uani d 1 . .
    H H20 0.9615 0.6189 0.2451 0.043 Uiso calc 1 . .
    N N13 0.9256(2) -0.0906(2) 0.37617(12) 0.0347(4) Uani d 1 . .
    C C21 0.9576(3) 0.3893(3) 0.22151(15) 0.0346(5) Uani d 1 . .
    H H21 1.0743 0.3759 0.1924 0.041 Uiso calc 1 . .
    C C16 0.8532(3) 0.2613(3) 0.23311(14) 0.0291(4) Uani d 1 . .
    O O1W 0.4227(2) 0.1071(3) 0.14692(12) 0.0552(5) Uani d 1 . .
    C C12 0.9149(3) -0.1728(3) 0.46614(16) 0.0435(6) Uani d 1 . .
    C C11 1.0858(3) -0.1138(3) 0.32650(15) 0.0310(4) Uani d 1 . .
    N N11 1.1063(2) -0.0306(2) 0.23427(12) 0.0325(4) Uani d 1 . .
    N N12 1.2372(3) -0.2157(3) 0.36031(14) 0.0469(5) Uani d 1 . .
    C C15 0.7356(4) -0.1427(5) 0.5202(2) 0.0659(8) Uani d 1 . .
    H H15A 0.6836 -0.0235 0.5029 0.099 Uiso calc 1 . .
    H H15B 0.752 -0.1751 0.5858 0.099 Uiso calc 1 . .
    H H15C 0.656 -0.2102 0.5066 0.099 Uiso calc 1 . .
    C C13 1.0634(4) -0.2794(4) 0.5060(2) 0.0652(9) Uani d 1 . .
    H H13 1.0572 -0.3371 0.5686 0.078 Uiso calc 1 . .
    C C14 1.2192(4) -0.2967(4) 0.4501(2) 0.0658(9) Uani d 1 . .
    H H14 1.3198 -0.3699 0.4761 0.079 Uiso calc 1 . .
    C C17 0.6811(3) 0.2811(3) 0.27905(14) 0.0323(5) Uani d 1 . .
    H H17 0.6123 0.1942 0.2895 0.039 Uiso calc 1 . .
    N N14 0.6421(3) 0.7043(3) 0.32650(17) 0.0488(5) Uani d 1 . .
    C C19 0.7133(3) 0.5595(3) 0.29608(15) 0.0328(5) Uani d 1 . .
    C C18 0.6118(3) 0.4279(3) 0.30924(15) 0.0343(5) Uani d 1 . .
    H H18 0.4955 0.44 0.3389 0.041 Uiso calc 1 . .
    N N1 0.6743(3) -0.2106(2) 0.05258(13) 0.0382(4) Uani d 1 . .
    H H1NA 0.7839 -0.2193 0.011 0.046 Uiso calc 1 . .
    H H1NB 0.7067 -0.2059 0.113 0.046 Uiso calc 1 . .
    N N2 0.3086(3) -0.1504(2) 0.04393(14) 0.0394(4) Uani d 1 . .
    H H2NA 0.2099 -0.0953 0.0802 0.047 Uiso calc 1 . .
    H H2NB 0.2601 -0.1696 -0.0093 0.047 Uiso calc 1 . .
    C C1 0.5849(4) -0.3587(3) 0.06228(18) 0.0455(6) Uani d 1 . .
    H H1A 0.6484 -0.4586 0.1035 0.055 Uiso calc 1 . .
    H H1B 0.5857 -0.384 0.0018 0.055 Uiso calc 1 . .
    C C2 0.3928(4) -0.3160(3) 0.10211(18) 0.0476(6) Uani d 1 . .
    H H2A 0.3254 -0.4055 0.1017 0.057 Uiso calc 1 . .
    H H2B 0.3916 -0.3071 0.1661 0.057 Uiso calc 1 . .
    H H14A 0.5169 0.7352 0.3264 0.05 Uiso d 1 . .
    H H14B 0.7011 0.801 0.3119 0.05 Uiso d 1 . .
    H H1W 0.5101 0.0795 0.182 0.05 Uiso d 1 . .
    H H2W 0.3232 0.0599 0.182 0.05 Uiso d 1 . .
loop_
    _atom_site_aniso_label
    _atom_site_aniso_U_11
    _atom_site_aniso_U_22
    _atom_site_aniso_U_33
    _atom_site_aniso_U_12
    _atom_site_aniso_U_13
    _atom_site_aniso_U_23
    Cu1 0.0291(2) 0.0302(2) 0.0334(2) -0.00225(15) -0.00634(15) -0.00569(15)
    S1 0.0257(3) 0.0345(3) 0.0295(3) -0.0024(2) -0.0030(2) -0.0079(2)
    O1 0.0305(8) 0.0411(9) 0.0488(9) -0.0061(7) -0.0087(7) -0.0156(7)
    O2 0.0432(9) 0.0525(10) 0.0277(8) -0.0025(8) 0.0009(7) -0.0066(7)
    C20 0.0292(11) 0.0323(12) 0.0452(12) -0.0109(9) -0.0030(9) -0.0056(10)
    N13 0.0300(9) 0.0369(10) 0.0354(10) -0.0041(8) -0.0007(8) -0.0071(8)
    C21 0.0246(10) 0.0390(12) 0.0381(12) -0.0075(9) 0.0004(9) -0.0051(9)
    C16 0.0275(10) 0.0282(10) 0.0294(10) -0.0025(8) -0.0047(8) -0.0035(8)
    O1W 0.0365(9) 0.0874(14) 0.0414(10) -0.0189(9) -0.0090(7) -0.0056(9)
    C12 0.0428(13) 0.0493(15) 0.0367(12) -0.0103(11) 0.0000(10) -0.0068(11)
    C11 0.0270(10) 0.0300(11) 0.0366(11) -0.0028(8) -0.0029(8) -0.0099(9)
    N11 0.0231(9) 0.0370(10) 0.0342(9) -0.0004(7) -0.0007(7) -0.0066(8)
    N12 0.0329(10) 0.0558(13) 0.0437(12) 0.0082(9) -0.0079(9) -0.0061(10)
    C15 0.0537(17) 0.087(2) 0.0487(16) -0.0136(16) 0.0144(13) -0.0092(15)
    C13 0.0594(18) 0.082(2) 0.0379(14) 0.0001(16) -0.0060(13) 0.0082(14)
    C14 0.0506(17) 0.078(2) 0.0508(17) 0.0136(15) -0.0142(13) 0.0038(15)
    C17 0.0303(11) 0.0299(11) 0.0362(11) -0.0091(9) -0.0002(9) -0.0053(9)
    N14 0.0372(11) 0.0357(11) 0.0781(15) -0.0080(9) 0.0029(10) -0.0239(10)
    C19 0.0316(11) 0.0300(11) 0.0357(11) -0.0049(9) -0.0051(9) -0.0050(9)
    C18 0.0252(10) 0.0361(12) 0.0397(12) -0.0047(9) 0.0017(9) -0.0075(9)
    N1 0.0359(10) 0.0388(11) 0.0353(10) 0.0005(8) -0.0066(8) -0.0037(8)
    N2 0.0352(10) 0.0417(11) 0.0429(11) -0.0046(8) -0.0037(8) -0.0141(9)
    C1 0.0549(15) 0.0320(12) 0.0446(14) -0.0010(11) -0.0043(11) -0.0047(10)
    C2 0.0555(16) 0.0379(14) 0.0468(14) -0.0136(12) 0.0009(12) -0.0034(11)
_geom_special_details
;
All e.s.d.'s (except the e.s.d. in the dihedral angle between two l.s. planes)
are estimated using the full covariance matrix. The cell e.s.d.'s are taken
into account individually in the estimation of e.s.d.'s in distances, angles
and torsion angles; correlations between e.s.d.'s in cell parameters are only
used when they are defined by crystal symmetry. An approximate (isotropic)
treatment of cell e.s.d.'s is used for estimating e.s.d.'s involving l.s.
planes.
;
loop_
    _geom_bond_atom_site_label_1
    _geom_bond_atom_site_label_2
    _geom_bond_site_symmetry_2
    _geom_bond_distance
    _geom_bond_publ_flag
    Cu1 N1 . 2.0016(18) ?
    Cu1 N1 2_655 2.0016(18) ?
    Cu1 N2 . 2.0168(19) ?
    Cu1 N2 2_655 2.0168(19) ?
    S1 O2 . 1.4524(16) ?
    S1 O1 . 1.4530(16) ?
    S1 N11 . 1.5806(17) ?
    S1 C16 . 1.752(2) ?
    C20 C21 . 1.373(3) ?
    C20 C19 . 1.404(3) ?
    C20 H20 . 0.93 ?
    N13 C12 . 1.334(3) ?
    N13 C11 . 1.341(3) ?
    C21 C16 . 1.393(3) ?
    C21 H21 . 0.93 ?
    C16 C17 . 1.389(3) ?
    O1W H1W . 0.8500 ?
    O1W H2W . 0.9500 ?
    C12 C13 . 1.376(4) ?
    C12 C15 . 1.494(4) ?
    C11 N12 . 1.347(3) ?
    C11 N11 . 1.370(3) ?
    N12 C14 . 1.332(3) ?
    C15 H15A . 0.96 ?
    C15 H15B . 0.96 ?
    C15 H15C . 0.96 ?
    C13 C14 . 1.357(4) ?
    C13 H13 . 0.93 ?
    C14 H14 . 0.93 ?
    C17 C18 . 1.374(3) ?
    C17 H17 . 0.93 ?
    N14 C19 . 1.364(3) ?
    N14 H14A . 0.9300 ?
    N14 H14B . 0.9500 ?
    C19 C18 . 1.399(3) ?
    C18 H18 . 0.93 ?
    N1 C1 . 1.465(3) ?
    N1 H1NA . 0.97 ?
    N1 H1NB . 0.97 ?
    N2 C2 . 1.481(3) ?
    N2 H2NA . 0.97 ?
    N2 H2NB . 0.97 ?
    C1 C2 . 1.505(4) ?
    C1 H1A . 0.97 ?
    C1 H1B . 0.97 ?
    C2 H2A . 0.97 ?
    C2 H2B . 0.97 ?
loop_
    _geom_angle_atom_site_label_1
    _geom_angle_atom_site_label_2
    _geom_angle_atom_site_label_3
    _geom_angle_site_symmetry_1
    _geom_angle_site_symmetry_3
    _geom_angle
    _geom_angle_publ_flag
    N1 Cu1 N1 . 2_655 180 ?
    N1 Cu1 N2 . . 85.23(8) ?
    N1 Cu1 N2 2_655 . 94.77(8) ?
    N1 Cu1 N2 . 2_655 94.77(8) ?
    N1 Cu1 N2 2_655 2_655 85.23(8) ?
    N2 Cu1 N2 . 2_655 180 ?
    O2 S1 O1 . . 113.23(10) ?
    O2 S1 N11 . . 105.46(9) ?
    O1 S1 N11 . . 113.64(10) ?
    O2 S1 C16 . . 106.20(10) ?
    O1 S1 C16 . . 106.87(10) ?
    N11 S1 C16 . . 111.27(10) ?
    C21 C20 C19 . . 121.0(2) ?
    C21 C20 H20 . . 119.5 ?
    C19 C20 H20 . . 119.5 ?
    C12 N13 C11 . . 117.89(19) ?
    C20 C21 C16 . . 120.5(2) ?
    C20 C21 H21 . . 119.7 ?
    C16 C21 H21 . . 119.7 ?
    C17 C16 C21 . . 119.0(2) ?
    C17 C16 S1 . . 121.54(16) ?
    C21 C16 S1 . . 119.33(16) ?
    H1W O1W H2W . . 107.00 ?
    N13 C12 C13 . . 120.8(2) ?
    N13 C12 C15 . . 116.8(2) ?
    C13 C12 C15 . . 122.4(2) ?
    N13 C11 N12 . . 124.9(2) ?
    N13 C11 N11 . . 120.69(18) ?
    N12 C11 N11 . . 114.39(19) ?
    C11 N11 S1 . . 119.66(14) ?
    C14 N12 C11 . . 115.0(2) ?
    C12 C15 H15A . . 109.5 ?
    C12 C15 H15B . . 109.5 ?
    H15A C15 H15B . . 109.5 ?
    C12 C15 H15C . . 109.5 ?
    H15A C15 H15C . . 109.5 ?
    H15B C15 H15C . . 109.5 ?
    C14 C13 C12 . . 117.2(2) ?
    C14 C13 H13 . . 121.4 ?
    C12 C13 H13 . . 121.4 ?
    N12 C14 C13 . . 124.2(2) ?
    N12 C14 H14 . . 117.9 ?
    C13 C14 H14 . . 117.9 ?
    C18 C17 C16 . . 120.5(2) ?
    C18 C17 H17 . . 119.7 ?
    C16 C17 H17 . . 119.7 ?
    C19 N14 H14A . . 115.00 ?
    C19 N14 H14B . . 122.00 ?
    H14A N14 H14B . . 112.00 ?
    N14 C19 C18 . . 120.2(2) ?
    N14 C19 C20 . . 122.0(2) ?
    C18 C19 C20 . . 117.8(2) ?
    C17 C18 C19 . . 121.1(2) ?
    C17 C18 H18 . . 119.5 ?
    C19 C18 H18 . . 119.5 ?
    C1 N1 Cu1 . . 107.55(14) ?
    C1 N1 H1NA . . 110.2 ?
    Cu1 N1 H1NA . . 110.2 ?
    C1 N1 H1NB . . 110.2 ?
    Cu1 N1 H1NB . . 110.2 ?
    H1NA N1 H1NB . . 108.5 ?
    C2 N2 Cu1 . . 108.34(14) ?
    C2 N2 H2NA . . 110 ?
    Cu1 N2 H2NA . . 110 ?
    C2 N2 H2NB . . 110 ?
    Cu1 N2 H2NB . . 110 ?
    H2NA N2 H2NB . . 108.4 ?
    N1 C1 C2 . . 108.2(2) ?
    N1 C1 H1A . . 110.1 ?
    C2 C1 H1A . . 110.1 ?
    N1 C1 H1B . . 110.1 ?
    C2 C1 H1B . . 110.1 ?
    H1A C1 H1B . . 108.4 ?
    N2 C2 C1 . . 108.23(19) ?
    N2 C2 H2A . . 110.1 ?
    C1 C2 H2A . . 110.1 ?
    N2 C2 H2B . . 110.1 ?
    C1 C2 H2B . . 110.1 ?
    H2A C2 H2B . . 108.4 ?
loop_
    _geom_torsion_atom_site_label_1
    _geom_torsion_atom_site_label_2
    _geom_torsion_atom_site_label_3
    _geom_torsion_atom_site_label_4
    _geom_torsion_site_symmetry_1
    _geom_torsion_site_symmetry_2
    _geom_torsion_site_symmetry_3
    _geom_torsion_site_symmetry_4
    _geom_torsion
    _geom_torsion_publ_flag
    C19 C20 C21 C16 . . . . -0.7(3) ?
    C20 C21 C16 C17 . . . . -1.8(3) ?
    C20 C21 C16 S1 . . . . 174.88(16) ?
    O2 S1 C16 C17 . . . . 129.97(17) ?
    O1 S1 C16 C17 . . . . 8.82(19) ?
    N11 S1 C16 C17 . . . . -115.76(17) ?
    O2 S1 C16 C21 . . . . -46.61(18) ?
    O1 S1 C16 C21 . . . . -167.75(16) ?
    N11 S1 C16 C21 . . . . 67.66(18) ?
    C11 N13 C12 C13 . . . . -0.8(4) ?
    C11 N13 C12 C15 . . . . 179.1(2) ?
    C12 N13 C11 N12 . . . . 0.8(3) ?
    C12 N13 C11 N11 . . . . -178.8(2) ?
    N13 C11 N11 S1 . . . . -3.7(3) ?
    N12 C11 N11 S1 . . . . 176.63(17) ?
    O2 S1 N11 C11 . . . . 179.29(17) ?
    O1 S1 N11 C11 . . . . -56.1(2) ?
    C16 S1 N11 C11 . . . . 64.56(19) ?
    N13 C11 N12 C14 . . . . 0.1(4) ?
    N11 C11 N12 C14 . . . . 179.7(2) ?
    N13 C12 C13 C14 . . . . 0.0(5) ?
    C15 C12 C13 C14 . . . . -179.9(3) ?
    C11 N12 C14 C13 . . . . -1.0(5) ?
    C12 C13 C14 N12 . . . . 1.0(5) ?
    C21 C16 C17 C18 . . . . 2.7(3) ?
    S1 C16 C17 C18 . . . . -173.90(16) ?
    C21 C20 C19 N14 . . . . -179.1(2) ?
    C21 C20 C19 C18 . . . . 2.2(3) ?
    C16 C17 C18 C19 . . . . -1.1(3) ?
    N14 C19 C18 C17 . . . . 180.0(2) ?
    C20 C19 C18 C17 . . . . -1.3(3) ?
    Cu1 N1 C1 C2 . . . . -43.1(2) ?
    Cu1 N2 C2 C1 . . . . -35.0(2) ?
    N1 C1 C2 N2 . . . . 52.3(3) ?
loop_
    _geom_hbond_atom_site_label_D
    _geom_hbond_atom_site_label_H
    _geom_hbond_atom_site_label_A
    _geom_hbond_site_symmetry_A
    _geom_hbond_distance_DH
    _geom_hbond_distance_HA
    _geom_hbond_distance_DA
    _geom_hbond_angle_DHA
    _geom_hbond_publ_flag
    N1 H1NA O2 2_755 0.97 2.09 3.022(3) 162 y
    O1W H1W O1 1_555 0.85 2.07 2.816(2) 145 y
    N1 H1NB O1 1_555 0.97 2.41 3.219(2) 140 y
    O1W H2W N11 1_455 0.95 1.92 2.858(2) 171 y
    N2 H2NA O2 1_455 0.97 2.33 3.189(3) 147 y
    N2 H2NA N11 1_455 0.97 2.47 3.319(3) 145 y
    N2 H2NB O2 2_655 0.97 2.42 3.277(3) 147 y
    N14 H14A N12 1_465 0.93 2.09 3.003(3) 166 y
    N14 H14B O1 1_565 0.95 2.21 2.993(3) 140 y
    N14 H14B N13 1_565 0.95 2.44 3.215(3) 139 y
    C17 H17 O1 . 0.93 2.55 2.915(3) 104 .
_iucr_refine_instructions_details
;
TITL eo8 in P -1
CELL  0.71073   7.5429   8.1800  14.8434   75.299   82.800   78.873
ZERR     1.00   0.0004   0.0005   0.0008    0.005    0.005    0.005
LATT   1
SFAC  C    H    N    O    S    CU
UNIT  26   42   12   6    2    1
MERG   2
EQIV $1 -x+2, -y, -z
FMAP   2
PLAN    5
ACTA
HTAB    2.00000
BOND   $H
CONF
L.S.   4
WGHT    0.035900    0.452800
FVAR       7.61869
CU1   6    0.500000    0.000000    0.000000    10.50000    0.02914    0.03020 =
         0.03343   -0.00569   -0.00634   -0.00225
S1    5    0.936744    0.085032    0.184200    11.00000    0.02565    0.03451 =
         0.02949   -0.00792   -0.00298   -0.00238
O1    4    0.786421   -0.005349    0.189367    11.00000    0.03054    0.04106 =
         0.04878   -0.01559   -0.00866   -0.00609
O2    4    1.005338    0.154596    0.089035    11.00000    0.04325    0.05248 =
         0.02768   -0.00662    0.00092   -0.00251
C20   1    0.889660    0.535086    0.252739    11.00000    0.02925    0.03227 =
         0.04525   -0.00556   -0.00303   -0.01086
AFIX  43
H20   2    0.961499    0.618896    0.245069    11.00000   -1.20000
AFIX   0
N13   3    0.925587   -0.090589    0.376172    11.00000    0.03001    0.03687 =
         0.03537   -0.00709   -0.00066   -0.00408
C21   1    0.957635    0.389293    0.221510    11.00000    0.02455    0.03902 =
         0.03807   -0.00513    0.00042   -0.00746
AFIX  43
H21   2    1.074314    0.375912    0.192386    11.00000   -1.20000
AFIX   0
C16   1    0.853187    0.261298    0.233114    11.00000    0.02753    0.02822 =
         0.02940   -0.00349   -0.00470   -0.00253
O1W   4    0.422749    0.107078    0.146920    11.00000    0.03652    0.08737 =
         0.04136   -0.00562   -0.00896   -0.01886
C12   1    0.914884   -0.172757    0.466141    11.00000    0.04280    0.04934 =
         0.03666   -0.00677   -0.00002   -0.01034
C11   1    1.085802   -0.113774    0.326505    11.00000    0.02696    0.03001 =
         0.03658   -0.00995   -0.00294   -0.00285
N11   3    1.106345   -0.030626    0.234265    11.00000    0.02314    0.03697 =
         0.03419   -0.00659   -0.00073   -0.00040
N12   3    1.237224   -0.215665    0.360310    11.00000    0.03289    0.05584 =
         0.04372   -0.00614   -0.00789    0.00819
C15   1    0.735604   -0.142723    0.520197    11.00000    0.05374    0.08732 =
         0.04869   -0.00925    0.01440   -0.01359
AFIX 137
H15A  2    0.683568   -0.023491    0.502926    11.00000   -1.50000
H15B  2    0.752044   -0.175146    0.585842    11.00000   -1.50000
H15C  2    0.656018   -0.210238    0.506552    11.00000   -1.50000
AFIX   0
C13   1    1.063364   -0.279360    0.505995    11.00000    0.05938    0.08151 =
         0.03795    0.00824   -0.00597    0.00010
AFIX  43
H13   2    1.057215   -0.337142    0.568645    11.00000   -1.20000
AFIX   0
C14   1    1.219151   -0.296690    0.450093    11.00000    0.05058    0.07800 =
         0.05079    0.00382   -0.01418    0.01364
AFIX  43
H14   2    1.319827   -0.369851    0.476124    11.00000   -1.20000
AFIX   0
C17   1    0.681149    0.281056    0.279054    11.00000    0.03035    0.02994 =
         0.03623   -0.00526   -0.00024   -0.00908
AFIX  43
H17   2    0.612281    0.194213    0.289484    11.00000   -1.20000
AFIX   0
N14   3    0.642116    0.704330    0.326501    11.00000    0.03716    0.03569 =
         0.07807   -0.02390    0.00292   -0.00802
C19   1    0.713335    0.559542    0.296076    11.00000    0.03156    0.03001 =
         0.03566   -0.00497   -0.00509   -0.00486
C18   1    0.611808    0.427902    0.309239    11.00000    0.02520    0.03607 =
         0.03966   -0.00753    0.00166   -0.00470
AFIX  43
H18   2    0.495510    0.439973    0.338897    11.00000   -1.20000
AFIX   0
N1    3    0.674298   -0.210611    0.052582    11.00000    0.03587    0.03880 =
         0.03531   -0.00374   -0.00656    0.00054
AFIX  23
H1NA  2    0.783942   -0.219310    0.011047    11.00000   -1.20000
H1NB  2    0.706736   -0.205881    0.112964    11.00000   -1.20000
AFIX   0
N2    3    0.308551   -0.150444    0.043927    11.00000    0.03518    0.04174 =
         0.04291   -0.01407   -0.00365   -0.00461
AFIX  23
H2NA  2    0.209894   -0.095308    0.080234    11.00000   -1.20000
H2NB  2    0.260060   -0.169578   -0.009343    11.00000   -1.20000
AFIX   0
C1    1    0.584854   -0.358671    0.062277    11.00000    0.05487    0.03204 =
         0.04464   -0.00471   -0.00434   -0.00101
AFIX  23
H1A   2    0.648396   -0.458554    0.103543    11.00000   -1.20000
H1B   2    0.585678   -0.384006    0.001816    11.00000   -1.20000
AFIX   0
C2    1    0.392767   -0.315961    0.102113    11.00000    0.05547    0.03789 =
         0.04677   -0.00339    0.00090   -0.01358
AFIX  23
H2A   2    0.325393   -0.405476    0.101733    11.00000   -1.20000
H2B   2    0.391636   -0.307135    0.166135    11.00000   -1.20000
AFIX   0
H14A  2   10.516900   10.735200   10.326400    11.00000   10.05000
H14B  2   10.701100   10.801003   10.311910    11.00000   10.05000
H1W   2   10.510100   10.079489   10.182000    11.00000   10.05000
H2W   2   10.323209   10.059900   10.182000    11.00000   10.05000
HKLF 4
REM  eo8 in P -1
REM R1 =  0.0374 for    3361 Fo > 4sig(Fo)  and  0.0480 for all    4020 data
REM    215 parameters refined using      0 restraints
END
WGHT      0.0359      0.4528
REM Instructions for potential hydrogen bonds
HTAB N1 O2_$1
HTAB N1 O1
EQIV $2 x-1, y, z
HTAB N2 S1_$2
HTAB N2 O2_$2
HTAB N2 N11_$2
EQIV $3 -x+1, -y, -z
HTAB N2 S1_$3
HTAB N2 O2_$3
EQIV $4 x-1, y+1, z
HTAB N14 N12_$4
EQIV $5 x, y+1, z
HTAB N14 O1_$5
HTAB N14 N13_$5
HTAB O1W O1
HTAB O1W S1_$2
HTAB O1W N11_$2
REM Highest difference peak  0.331,  deepest hole -0.375,  1-sigma level  0.058
Q1    1   1.0227  0.0298  0.2319  11.00000  0.05    0.33
Q2    1   0.9286 -0.4991 -0.0049  11.00000  0.05    0.29
Q3    1   0.9995 -0.1000  0.3589  11.00000  0.05    0.25
Q4    1   1.1790  0.0067  0.2205  11.00000  0.05    0.25
Q5    1   0.8409  0.0435  0.1875  11.00000  0.05    0.24
;
