# Supplementary material for: Di­aqua­bis­(ethyl­enedi­amine-κ2 N,N′)copper(II) bis­(sulfamerazinate)
Source: Acta Crystallogr Sect E Struct Rep Online. 2014 May 17;70(Pt 6):m222–3. doi: 10.1107/S160053681401068X (PMC4051046; doi:10.1107/S160053681401068X)
Supplement: Supplementary file 2 [file e-70-0m222-Isup2.hkl]

#
# h,k,l, Fc-squared, Fo-squared, sigma(Fo-squared), status flag
#
data_I
_shelx_title ' eo8 in P -1'
_shelx_refln_list_code          4
_shelx_F_calc_maximum      121.51
_exptl_crystal_F_000       391.00
_reflns_d_resolution_high  0.7266

loop_
 _space_group_symop_operation_xyz
 'x, y, z'
 '-x, -y, -z'

_cell_length_a     7.5429
_cell_length_b     8.1800
_cell_length_c    14.8434
_cell_angle_alpha  75.299
_cell_angle_beta   82.800
_cell_angle_gamma  78.873

_shelx_F_squared_multiplier     1.000

loop_
 _refln_index_h
 _refln_index_k
 _refln_index_l
 _refln_F_squared_calc
 _refln_F_squared_meas
 _refln_F_squared_sigma
 _refln_observed_status
   2   0   0        805.35        778.10        10.53 o
   3   0   0        523.46        609.44         6.62 o
   4   0   0         54.01         34.23         1.84 o
   5   0   0        640.26        647.88        11.07 o
   6   0   0         99.13         96.41         4.61 o
   7   0   0        456.57        474.16        12.08 o
   8   0   0          7.08          5.37         3.01 o
   9   0   0         48.51         53.37         9.20 o
  -9   1   0         14.54         17.61         5.54 o
  -8   1   0         13.51         15.47         4.76 o
  -7   1   0        438.68        369.97        62.25 o
  -6   1   0         58.97         59.60         4.69 o
  -5   1   0        851.74        785.30        13.29 o
  -4   1   0        353.52        332.14         7.83 o
  -3   1   0        497.49        484.43         6.99 o
  -2   1   0          2.69          1.96         0.44 o
  -1   1   0         13.01         12.59         0.85 o
   1   1   0       2013.89       2031.17        11.27 o
   2   1   0       4242.29       4106.17        41.65 o
   3   1   0        633.49        667.43        12.55 o
   4   1   0       1139.59       1105.29        10.08 o
   5   1   0        269.30        259.68        10.22 o
   6   1   0         35.47         39.00         4.29 o
   7   1   0        311.90        308.78        18.96 o
   8   1   0          4.21          0.62         3.37 o
   9   1   0         15.72         16.98         5.07 o
  -9   2   0         18.77         16.54         5.46 o
  -8   2   0         46.70         42.66         7.90 o
  -7   2   0        139.82        139.72        15.88 o
  -6   2   0          0.87         -0.31         1.27 o
  -5   2   0        414.00        428.60        10.51 o
  -4   2   0          0.95          1.42         0.75 o
  -3   2   0       1365.89       1307.07        12.99 o
  -2   2   0        692.13        664.34         9.44 o
  -1   2   0          2.91          5.73         0.68 o
   0   2   0         16.37         15.81         1.43 o
   1   2   0         20.97         14.59         1.19 o
   2   2   0       3811.86       3706.69        59.60 o
   3   2   0       1535.62       1682.33        20.68 o
   4   2   0        839.84        841.71        18.48 o
   5   2   0        293.14        264.28        12.00 o
   6   2   0         31.36         35.35         4.30 o
   7   2   0        153.94        148.42        13.38 o
   8   2   0          0.31         -2.56         2.66 o
   9   2   0         98.80        106.47        13.12 o
  -9   3   0          5.94         14.59         4.41 o
  -8   3   0         53.56         50.87         8.55 o
  -7   3   0        241.19        215.79        15.92 o
  -6   3   0          3.02         -1.35         1.35 o
  -5   3   0         12.40         15.31         2.18 o
  -4   3   0        193.82        206.51         7.14 o
  -3   3   0       2095.36       2067.45        20.82 o
  -2   3   0        204.14        216.94         6.19 o
  -1   3   0        462.50        430.48        13.02 o
   0   3   0        219.93        220.01         5.38 o
   1   3   0       1939.60       2040.03        27.52 o
   2   3   0        690.34        593.96         7.90 o
   3   3   0        220.98        238.79         5.57 o
   4   3   0        799.85        830.88        18.28 o
   5   3   0          4.52          6.17         1.43 o
   6   3   0        587.79        578.76        24.63 o
   7   3   0        104.51         96.47        10.98 o
   8   3   0         11.31         15.28         5.28 o
   9   3   0         27.84         32.13         7.63 o
  -8   4   0        148.12        168.01        15.30 o
  -7   4   0         58.24         63.97         8.93 o
  -6   4   0        309.54        305.69        18.17 o
  -5   4   0        236.26        243.81        14.99 o
  -4   4   0         59.78         58.91         4.11 o
  -3   4   0       1491.05       1508.01        24.25 o
  -2   4   0       1015.45       1126.70        15.57 o
  -1   4   0       1664.05       1655.17        17.94 o
   0   4   0         37.21         46.10         2.88 o
   1   4   0         84.82         75.07         3.66 o
   2   4   0         67.62         55.41         3.17 o
   3   4   0        533.52        578.47        10.17 o
   4   4   0        900.25        909.81        12.36 o
   5   4   0         30.49         28.13         1.84 o
   6   4   0        288.05        301.73        18.34 o
   7   4   0         33.93         35.18         6.78 o
   8   4   0        127.61        122.21        13.72 o
   9   4   0          1.53         -1.66         3.48 o
  -8   5   0         76.05         77.14        10.59 o
  -7   5   0          7.30          6.43         2.77 o
  -6   5   0         68.06         69.29         9.07 o
  -5   5   0         37.93         40.09         6.21 o
  -4   5   0        379.88        398.46        19.08 o
  -3   5   0        652.85        668.51        15.74 o
  -2   5   0         85.68         84.02         4.69 o
  -1   5   0        668.73        669.66        12.73 o
   0   5   0          4.43          1.17         0.93 o
   1   5   0        391.27        367.01         9.16 o
   2   5   0         38.38         38.85         3.03 o
   3   5   0         36.82         36.26         2.85 o
   4   5   0        402.21        400.75         9.46 o
   5   5   0          2.49          0.92         1.09 o
   6   5   0        406.13        417.07        22.05 o
   7   5   0          9.57          5.37         3.51 o
   8   5   0        165.39        168.47        16.46 o
  -7   6   0         11.81         16.59         5.28 o
  -6   6   0        125.21        132.66        13.00 o
  -5   6   0         11.08          7.35         3.85 o
  -4   6   0        126.92        127.18        11.53 o
  -3   6   0        122.41        144.76        11.79 o
  -2   6   0         10.59          5.60         2.84 o
  -1   6   0        342.29        342.61         9.89 o
   0   6   0         11.23          9.24         1.78 o
   1   6   0        586.66        601.80        12.79 o
   2   6   0         52.41         54.59         3.88 o
   3   6   0        176.52        191.64         6.44 o
   4   6   0        167.30        157.34         7.67 o
   5   6   0          2.99          2.57         1.27 o
   6   6   0        129.55        141.01         9.06 o
   7   6   0         25.72         22.87         6.19 o
   8   6   0        136.79        136.37        15.30 o
  -6   7   0        112.99        106.62        12.16 o
  -5   7   0          1.56         -0.65         2.27 o
  -4   7   0        170.19        169.96        14.33 o
  -3   7   0          4.09          4.88         2.94 o
  -2   7   0         63.01         59.87         7.95 o
  -1   7   0         80.56         80.57         8.83 o
   0   7   0        210.97        206.34        14.24 o
   1   7   0        458.91        472.81        21.83 o
   2   7   0        119.31        125.94         8.14 o
   3   7   0        115.31        116.39         8.57 o
   4   7   0          3.86          0.33         0.99 o
   5   7   0         52.09         58.18         5.04 o
   6   7   0        113.71         98.17        11.99 o
   7   7   0          9.53         18.47         6.10 o
  -5   8   0          4.49          5.37         3.89 o
  -4   8   0         44.73         53.32         8.61 o
  -3   8   0        107.98        105.82        11.66 o
  -2   8   0        100.34        115.44        11.88 o
  -1   8   0         78.48         87.92        10.21 o
   0   8   0         18.47         20.22         4.80 o
   1   8   0          0.92         -0.92         2.08 o
   2   8   0          7.09          4.04         3.07 o
   3   8   0        165.41        158.24        14.57 o
   4   8   0         69.91         83.91        10.94 o
   5   8   0         91.45         85.00        11.32 o
   6   8   0          1.23          5.54         3.40 o
  -4   9   0         14.83         10.86         4.47 o
  -3   9   0          4.19          4.83         3.51 o
  -2   9   0         13.31         20.88         5.92 o
  -1   9   0         35.78         36.05         7.46 o
   0   9   0         58.00         60.25         9.51 o
   1   9   0         74.15         66.56         9.71 o
   2   9   0          7.12          2.35         2.88 o
   3   9   0        151.88        154.20        10.83 o
   4   9   0         18.40         22.33         6.12 o
   5   9   0         80.84         99.45        12.79 o
  -1  10   0          1.63         -2.85         2.85 o
   0  10   0         56.36         45.16         8.29 o
   1  10   0          7.19          5.78         3.65 o
   2  10   0         27.13         19.63         5.89 o
   3  10   0          1.59          1.88         3.69 o
  -2 -10   1          0.15          0.43         2.46 o
  -1 -10   1         98.07        101.94        12.56 o
   0 -10   1          8.70          2.37         2.75 o
   1 -10   1         35.95         32.27         7.08 o
  -5  -9   1         15.04         25.18         7.01 o
  -4  -9   1         21.42         15.59         4.84 o
  -3  -9   1         68.79         87.97        11.69 o
  -2  -9   1          0.41          1.41         2.52 o
  -1  -9   1        139.04        143.86        14.28 o
   0  -9   1          1.70         -1.64         2.85 o
   1  -9   1        107.22        108.31        12.21 o
   2  -9   1          2.37          2.69         2.21 o
   3  -9   1          4.99         13.58         4.42 o
   4  -9   1         15.27         18.11         5.49 o
  -6  -8   1         13.12         10.54         4.43 o
  -5  -8   1         30.09         32.08         7.10 o
  -4  -8   1        127.76        130.18        13.70 o
  -3  -8   1         34.01         35.18         5.05 o
  -2  -8   1         14.29          5.15         2.60 o
  -1  -8   1         29.07         19.62         5.13 o
   0  -8   1        100.78        101.71        10.92 o
   1  -8   1        200.18        194.29        15.14 o
   2  -8   1         65.80         56.66         8.28 o
   3  -8   1         50.59         56.19         8.52 o
   4  -8   1          1.40          5.06         2.49 o
   5  -8   1          1.46          3.38         3.46 o
  -7  -7   1         17.57         12.10         4.74 o
  -6  -7   1        110.34        126.37        13.85 o
  -5  -7   1         11.55          9.71         3.37 o
  -4  -7   1        446.62        454.03        14.39 o
  -3  -7   1          1.12          0.06         1.54 o
  -2  -7   1        118.46        115.73         7.52 o
  -1  -7   1        226.11        260.38        16.26 o
   0  -7   1        121.91        151.66        11.85 o
   1  -7   1         77.77         74.96         8.67 o
   2  -7   1          1.58         -2.05         2.05 o
   3  -7   1        369.11        333.64        19.01 o
   4  -7   1         54.63         52.14         7.77 o
   5  -7   1         36.25         31.97         6.43 o
   6  -7   1         49.43         50.50         7.98 o
  -8  -6   1        107.45        113.23        13.87 o
  -7  -6   1         10.92          2.27         2.41 o
  -6  -6   1        127.65        132.98        13.51 o
  -5  -6   1          0.86          0.87         1.19 o
  -4  -6   1        440.29        457.88        17.99 o
  -3  -6   1        130.31        122.79         6.97 o
  -2  -6   1        721.61        732.07        14.16 o
  -1  -6   1        155.22        161.68         6.68 o
   0  -6   1        256.02        276.39         8.70 o
   1  -6   1        154.37        157.21         7.97 o
   2  -6   1          4.17          1.88         1.50 o
   3  -6   1        332.71        313.35        16.96 o
   4  -6   1          4.69          0.04         1.92 o
   5  -6   1        117.86        113.08        11.33 o
   6  -6   1          7.41         11.47         3.98 o
   7  -6   1         25.27         33.28         6.91 o
  -8  -5   1          3.75          5.31         3.70 o
  -7  -5   1         75.10         83.12        11.13 o
  -6  -5   1        171.33        172.74        14.60 o
  -5  -5   1         73.18         75.04         4.13 o
  -4  -5   1        365.72        385.10         9.25 o
  -3  -5   1         29.00         24.74         2.48 o
  -2  -5   1        669.10        670.47        12.42 o
  -1  -5   1        488.22        457.63        10.26 o
   0  -5   1        394.87        379.38         9.36 o
   1  -5   1        144.26        142.85         6.04 o
   2  -5   1          2.70          1.67         0.83 o
   3  -5   1        480.48        481.45        13.81 o
   4  -5   1         12.32          6.80         2.33 o
   5  -5   1        116.75        117.38        10.79 o
   6  -5   1         86.15         75.23         9.37 o
   7  -5   1         77.96         85.67        10.14 o
   8  -5   1          2.07         -3.35         3.35 o
  -9  -4   1          8.30          7.33         3.94 o
  -8  -4   1          0.80         -4.35         4.35 o
  -7  -4   1         80.08         79.39        10.35 o
  -6  -4   1        359.54        381.68        20.84 o
  -5  -4   1        442.94        409.82        19.79 o
  -4  -4   1        978.25        978.83        12.59 o
  -3  -4   1         25.26         26.91         2.24 o
  -2  -4   1         34.39         19.35         1.91 o
  -1  -4   1        286.72        262.50         6.86 o
   0  -4   1        154.40        140.69         5.08 o
   1  -4   1         13.52         21.44         1.99 o
   2  -4   1          1.47          3.91         0.97 o
   3  -4   1       1004.69        997.88        16.27 o
   4  -4   1         12.44         11.83         1.85 o
   5  -4   1       1018.67        991.49        29.84 o
   6  -4   1         13.93         15.42         3.98 o
   7  -4   1         65.30         72.38         9.33 o
   8  -4   1          1.10          3.31         2.52 o
  -9  -3   1        224.57        270.17        21.10 o
  -8  -3   1          2.90          2.52         2.54 o
  -7  -3   1        449.57        465.42        24.39 o
  -6  -3   1        207.37        186.47        14.13 o
  -5  -3   1         41.30         51.65         4.82 o
  -4  -3   1       1634.66       1688.20        20.61 o
  -3  -3   1        295.20        275.31         5.88 o
  -2  -3   1       3924.32       3990.74        28.58 o
  -1  -3   1        630.35        664.76        11.46 o
   0  -3   1       1130.28       1062.71        10.43 o
   1  -3   1       1493.76       1571.67        13.33 o
   2  -3   1        220.83        197.46         4.55 o
   3  -3   1        431.85        439.80         8.35 o
   4  -3   1         16.45         16.25         1.82 o
   5  -3   1         16.66         15.90         3.21 o
   6  -3   1         11.78          8.92         1.95 o
   7  -3   1        279.76        259.68        17.31 o
   8  -3   1         27.52         26.82         6.22 o
   9  -3   1         82.23         92.88        11.45 o
  -9  -2   1         63.75         74.86        11.08 o
  -8  -2   1          2.64          0.98         2.40 o
  -7  -2   1        121.36        121.97        12.48 o
  -6  -2   1        107.12        104.15        10.42 o
  -5  -2   1        257.58        214.11         9.59 o
  -4  -2   1       1573.12       1631.16        23.77 o
  -3  -2   1        166.02        128.45         5.99 o
  -2  -2   1       1008.71        968.92         9.19 o
  -1  -2   1         53.26         56.78         1.95 o
   0  -2   1       2911.15       2812.39        24.69 o
   1  -2   1        785.32        695.42         7.33 o
   2  -2   1        751.10        640.14         8.04 o
   3  -2   1       1096.84       1160.42        12.17 o
   4  -2   1        111.59        104.39         4.10 o
   5  -2   1          8.38         11.28         1.48 o
   6  -2   1         87.20         71.55         9.45 o
   7  -2   1        277.06        281.92        11.63 o
   8  -2   1          5.29          3.69         2.34 o
   9  -2   1         32.54         40.12        17.03 o
  -9  -1   1         50.47         53.20         9.19 o
  -8  -1   1         13.07          8.02         3.07 o
  -7  -1   1        175.76        167.84        14.34 o
  -6  -1   1          9.32          5.57         2.63 o
  -5  -1   1        379.57        374.25        12.44 o
  -4  -1   1       1324.82       1340.83        21.22 o
  -3  -1   1          6.83         17.48         2.09 o
  -2  -1   1       1080.96       1094.19        25.45 o
  -1  -1   1        121.18        113.35         1.92 o
   0  -1   1       1848.68       1774.07         9.14 o
   1  -1   1        447.98        483.69         4.83 o
   2  -1   1       3586.15       3479.61        17.69 o
   3  -1   1        734.99        725.07         8.68 o
   4  -1   1        231.69        191.08         5.02 o
   5  -1   1         16.76         14.72         1.60 o
   6  -1   1       1150.88       1132.25        17.38 o
   7  -1   1          7.87          3.86         1.70 o
   8  -1   1         23.76         23.89         5.48 o
   9  -1   1        107.62        110.66        12.93 o
  -9   0   1         13.06         17.94         5.25 o
  -8   0   1          0.76         -1.62         2.53 o
  -7   0   1        116.70        121.05         5.69 o
  -6   0   1         62.90         63.31         4.06 o
  -5   0   1         60.24         55.69         3.14 o
  -4   0   1        140.88        169.34         5.41 o
  -3   0   1        536.52        520.00         7.32 o
  -2   0   1        918.36        911.03         7.91 o
  -1   0   1      10982.51       9445.67       123.24 o
   1   0   1        111.29         95.28         2.69 o
   2   0   1       3038.72       3003.67        15.12 o
   3   0   1        202.70        210.49         4.12 o
   4   0   1       1849.43       1825.18        28.82 o
   5   0   1          4.97          4.56         0.89 o
   6   0   1       1029.93        984.21        15.20 o
   7   0   1         70.65         58.73         4.49 o
   8   0   1         17.62         20.14         5.14 o
   9   0   1         23.62         35.35         7.46 o
  -9   1   1          2.48          4.23         3.23 o
  -8   1   1         96.21         87.36        11.01 o
  -7   1   1        356.51        312.94        28.37 o
  -6   1   1          0.76          1.43         0.89 o
  -5   1   1        443.27        430.35         9.82 o
  -4   1   1         62.53         62.48         3.42 o
  -3   1   1         60.06         33.38         2.90 o
  -2   1   1        446.08        481.70         8.31 o
  -1   1   1        470.07        481.38         7.62 o
   1   1   1       5067.69       5051.03        32.08 o
   2   1   1        351.29        319.20         4.68 o
   3   1   1        637.54        663.22         7.84 o
   4   1   1       1291.39       1285.63        12.49 o
   5   1   1         42.73         34.99         3.56 o
   6   1   1        600.88        607.56        16.71 o
   7   1   1         33.17         33.09         6.37 o
   8   1   1         48.32         41.11         7.37 o
   9   1   1          8.43          7.70         3.59 o
  -9   2   1          8.91          7.20         3.51 o
  -8   2   1         78.63         92.10        11.64 o
  -7   2   1        142.49        133.61         7.83 o
  -6   2   1         28.82         24.61         4.85 o
  -5   2   1       1598.64       1563.69        23.92 o
  -4   2   1         70.70         66.06         3.87 o
  -3   2   1       1046.34       1007.70        13.51 o
  -2   2   1        287.62        294.38         6.46 o
  -1   2   1        774.10        728.20        11.18 o
   0   2   1        691.25        749.03        14.45 o
   1   2   1       1511.92       1608.30        15.14 o
   2   2   1       1317.45       1253.62        30.56 o
   3   2   1       1851.26       1900.65        28.68 o
   4   2   1       1088.69       1068.88        10.51 o
   5   2   1         93.56         89.16         3.04 o
   6   2   1        410.88        408.80        13.90 o
   7   2   1        410.61        386.21        21.35 o
   8   2   1         72.21         70.35         9.85 o
   9   2   1         50.31         53.09         9.14 o
  -8   3   1        152.53        162.82        15.00 o
  -7   3   1         51.64         43.84         7.40 o
  -6   3   1         14.25         13.46         3.93 o
  -5   3   1       1049.70       1088.95        22.39 o
  -4   3   1         56.39         54.03         4.44 o
  -3   3   1        742.02        769.00        12.87 o
  -2   3   1         45.43         40.70         2.72 o
  -1   3   1       1774.34       1811.06        16.49 o
   0   3   1         22.48         26.23         1.93 o
   1   3   1        127.01        191.72         8.73 o
   2   3   1        147.14        110.11         5.17 o
   3   3   1       4781.19       5088.68        39.58 o
   4   3   1        313.19        331.69        10.75 o
   5   3   1        163.85        173.94         3.94 o
   6   3   1        260.30        251.29        16.13 o
   7   3   1         84.81         78.30         9.73 o
   8   3   1        108.10        107.45        12.44 o
   9   3   1          1.39         -2.22         3.13 o
  -8   4   1        171.91        185.68        16.35 o
  -7   4   1         58.12         60.88         8.92 o
  -6   4   1        130.50        128.04        12.15 o
  -5   4   1         48.50         39.04         6.00 o
  -4   4   1         59.34         54.31         3.95 o
  -3   4   1        419.47        395.56        10.01 o
  -2   4   1        622.48        693.18        12.44 o
  -1   4   1       1311.84       1390.14        16.53 o
   0   4   1          6.72          4.44         1.20 o
   1   4   1         81.69         71.56         4.35 o
   2   4   1          1.92          2.85         1.27 o
   3   4   1        747.27        755.48        19.96 o
   4   4   1         13.30         21.51         1.96 o
   5   4   1        305.42        313.97         7.07 o
   6   4   1        150.82        136.37        12.17 o
   7   4   1        141.68        137.48        13.34 o
   8   4   1        185.28        197.43        17.15 o
   9   4   1          4.69          1.16         2.54 o
  -7   5   1         10.81         12.75         4.18 o
  -6   5   1         70.80         59.35         8.66 o
  -5   5   1        116.12        125.17        11.63 o
  -4   5   1        886.26        913.23        29.15 o
  -3   5   1         81.00         84.20         5.01 o
  -2   5   1        151.25        143.57         6.16 o
  -1   5   1          2.53          2.28         0.92 o
   0   5   1        457.46        487.99        11.07 o
   1   5   1        316.26        330.54         8.65 o
   2   5   1          4.01          6.49         1.32 o
   3   5   1        160.11        149.95         5.18 o
   4   5   1          2.88          6.21         1.21 o
   5   5   1        161.91        166.85         6.76 o
   6   5   1        237.11        227.81         4.62 o
   7   5   1         55.24         69.54         9.74 o
   8   5   1        186.71        185.75        17.00 o
   9   5   1          9.69         15.90         5.14 o
  -7   6   1          2.47         -4.07         4.07 o
  -6   6   1         70.08         74.59         9.88 o
  -5   6   1          0.34         -1.54         2.57 o
  -4   6   1        489.62        485.97        23.00 o
  -3   6   1          0.95         -1.67         2.56 o
  -2   6   1         24.95         24.88         3.29 o
  -1   6   1         13.16         15.01         2.50 o
   0   6   1        327.22        346.26        13.26 o
   1   6   1       1174.38       1179.65        20.95 o
   2   6   1        115.16        113.95         5.61 o
   3   6   1        464.18        469.67        11.24 o
   4   6   1         13.23          6.20         2.13 o
   5   6   1         22.39         34.88         3.53 o
   6   6   1         82.86         81.56         4.73 o
   7   6   1         15.70         12.41         5.11 o
   8   6   1          1.38         -2.03         2.87 o
  -6   7   1         58.24         64.46         9.82 o
  -5   7   1          0.26          0.61         2.52 o
  -4   7   1        161.02        175.61        14.74 o
  -3   7   1          1.13          1.59         2.14 o
  -2   7   1        370.88        352.76        19.17 o
  -1   7   1         81.14         83.65         9.10 o
   0   7   1        359.77        323.53        17.90 o
   1   7   1         25.26         21.21         5.12 o
   2   7   1          9.13          8.63         2.32 o
   3   7   1        368.97        364.56        13.05 o
   4   7   1          4.18          3.73         1.41 o
   5   7   1        287.40        283.37        11.04 o
   6   7   1          7.13          9.93         4.45 o
   7   7   1         41.60         54.59         9.52 o
  -5   8   1          0.20          0.32         3.02 o
  -4   8   1        128.74        131.01        13.41 o
  -3   8   1          0.68         -2.04         2.70 o
  -2   8   1        145.87        147.08        13.52 o
  -1   8   1         53.36         45.88         7.42 o
   0   8   1         78.12         78.56         9.90 o
   1   8   1         28.63         26.54         5.84 o
   2   8   1         33.77         26.56         6.00 o
   3   8   1        220.69        225.44        17.02 o
   4   8   1          1.34          2.53         2.33 o
   5   8   1         73.05         85.56        11.20 o
   6   8   1          0.19          4.65         2.98 o
  -3   9   1          6.74          3.03         2.16 o
  -2   9   1        105.71        101.00        11.85 o
  -1   9   1          3.97          3.06         3.20 o
   0   9   1        132.69        137.45        13.76 o
   1   9   1          9.95          4.86         3.26 o
   2   9   1         63.53         68.92        10.00 o
   3   9   1        200.69        190.13        16.79 o
   4   9   1          0.34          1.22         2.18 o
   5   9   1         71.62         52.91         9.57 o
  -1  10   1          0.88          4.98         3.45 o
   0  10   1         91.18        105.43        12.80 o
   1  10   1          0.34         -2.79         3.58 o
   2  10   1          5.49         12.69         4.56 o
   3  10   1         11.76         15.81         5.35 o
  -2 -10   2          7.01          3.69         3.32 o
  -1 -10   2         46.78         47.25         8.49 o
   0 -10   2          2.96         -0.53         2.47 o
   1 -10   2         35.40         27.41         6.32 o
  -4  -9   2         36.23         32.09         7.40 o
  -3  -9   2          1.90          1.76         2.19 o
  -2  -9   2         13.69          6.61         3.30 o
  -1  -9   2        135.78        126.91        13.29 o
   0  -9   2          2.68          3.69         3.17 o
   1  -9   2         74.07         63.09         9.20 o
   2  -9   2          9.84          8.11         4.05 o
   3  -9   2         37.34         38.89         7.22 o
  -6  -8   2        127.44        117.95        13.95 o
  -5  -8   2          7.97          7.13         3.28 o
  -4  -8   2         82.01         85.40        11.12 o
  -3  -8   2         17.62         25.84         6.36 o
  -2  -8   2         33.17         35.65         6.81 o
  -1  -8   2        363.34        363.96        21.18 o
   0  -8   2          2.11          1.97         2.22 o
   1  -8   2        129.24        127.99        12.29 o
   2  -8   2         25.75         23.41         5.48 o
   3  -8   2          1.28         -1.59         2.79 o
   4  -8   2          2.99          1.13         1.99 o
   5  -8   2         28.94         22.71         5.64 o
  -7  -7   2          0.80         -3.94         4.10 o
  -6  -7   2        102.79        107.81        12.74 o
  -5  -7   2         20.52         22.83         5.75 o
  -4  -7   2        614.76        616.42        16.78 o
  -3  -7   2          0.35          1.65         1.22 o
  -2  -7   2         60.83         69.66         5.84 o
  -1  -7   2         93.58         95.55         9.86 o
   0  -7   2          4.32          4.37         2.11 o
   1  -7   2        240.54        258.69        15.86 o
   2  -7   2        123.98        127.38        11.17 o
   3  -7   2        179.72        172.65        13.55 o
   4  -7   2         19.81         20.98         5.04 o
   5  -7   2         52.65         60.13         8.48 o
   6  -7   2          5.99          4.62         2.19 o
  -7  -6   2          2.71          7.76         3.88 o
  -6  -6   2         52.50         61.40         9.19 o
  -5  -6   2         78.49         83.24         5.93 o
  -4  -6   2        236.05        264.20         9.97 o
  -3  -6   2          8.29         10.20         2.10 o
  -2  -6   2        352.83        368.94        10.13 o
  -1  -6   2        204.15        208.61         7.61 o
   0  -6   2        488.36        520.41        11.94 o
   1  -6   2          0.86          1.41         1.44 o
   2  -6   2         54.59         50.18         4.58 o
   3  -6   2         36.16         40.38         6.19 o
   4  -6   2         22.58         19.06         4.32 o
   5  -6   2         88.32        100.00        10.39 o
   6  -6   2          1.43         -0.49         1.66 o
   7  -6   2         43.08         39.88         6.95 o
  -8  -5   2          4.84          6.45         3.68 o
  -7  -5   2        144.19        138.60        14.29 o
  -6  -5   2          7.20         10.97         3.85 o
  -5  -5   2        158.38        168.62         6.13 o
  -4  -5   2         83.70         84.50         5.09 o
  -3  -5   2         17.74         22.73         2.98 o
  -2  -5   2        795.32        801.65        13.77 o
  -1  -5   2        859.42        822.63        13.91 o
   0  -5   2        686.32        627.97        12.03 o
   1  -5   2         20.35         19.21         1.91 o
   2  -5   2          3.59          1.54         0.74 o
   3  -5   2         80.81         89.84         7.42 o
   4  -5   2          1.02          0.66         1.81 o
   5  -5   2        631.71        636.16        24.68 o
   6  -5   2         11.28         12.15         3.41 o
   7  -5   2         34.80         35.49         6.68 o
   8  -5   2          7.85          5.78         4.10 o
  -8  -4   2         25.44         27.30         6.74 o
  -7  -4   2        467.03        515.10        26.68 o
  -6  -4   2         94.94         90.76        10.60 o
  -5  -4   2        268.99        269.14        16.41 o
  -4  -4   2         62.53         60.83         3.17 o
  -3  -4   2          1.68          6.91         1.21 o
  -2  -4   2        939.99        998.98        13.75 o
  -1  -4   2        385.95        386.19         7.37 o
   0  -4   2        257.76        215.21         5.54 o
   1  -4   2          0.91          2.23         0.69 o
   2  -4   2       1699.10       1712.51        17.51 o
   3  -4   2         72.34         73.21         3.73 o
   4  -4   2         80.88         80.33         4.11 o
   5  -4   2        143.43        151.91        11.29 o
   6  -4   2         22.57         26.01         5.28 o
   7  -4   2        336.36        332.25        19.45 o
   8  -4   2         19.53         19.26         4.77 o
  -9  -3   2         64.87         74.64        11.25 o
  -8  -3   2         24.01         24.35         6.29 o
  -7  -3   2        104.91        122.45        12.72 o
  -6  -3   2        353.70        360.53        19.99 o
  -5  -3   2       1398.50       1368.34        24.95 o
  -4  -3   2         37.88         30.16         2.77 o
  -3  -3   2       1319.95       1349.99        18.70 o
  -2  -3   2       1180.94       1231.75        12.37 o
  -1  -3   2         15.02         17.14         1.39 o
   0  -3   2        443.17        389.60         6.41 o
   1  -3   2        126.41        127.15         6.36 o
   2  -3   2       4298.38       4306.69        31.41 o
   3  -3   2         19.02         27.91         2.10 o
   4  -3   2        120.97        122.30         4.74 o
   5  -3   2          3.04          1.54         0.81 o
   6  -3   2        109.80        121.57        10.57 o
   7  -3   2        107.07        117.70        11.49 o
   8  -3   2          7.21          4.83         2.82 o
   9  -3   2        155.64        162.64        15.12 o
  -9  -2   2         34.64         42.49         9.01 o
  -8  -2   2        106.60        142.30        14.60 o
  -7  -2   2         37.21         37.77         7.22 o
  -6  -2   2          0.43         -1.92         2.74 o
  -5  -2   2        104.22        116.69         7.10 o
  -4  -2   2        172.20        196.90         8.46 o
  -3  -2   2       1123.40       1119.12        17.69 o
  -2  -2   2        909.83        919.84        38.11 o
  -1  -2   2       2202.52       2168.86        12.49 o
   0  -2   2        462.33        461.66         5.75 o
   1  -2   2        342.11        300.46         4.80 o
   2  -2   2       6673.94       6567.03        40.84 o
   3  -2   2         10.20         14.55         1.37 o
   4  -2   2        874.55        873.00        11.69 o
   5  -2   2         15.25         13.35         1.69 o
   6  -2   2        194.75        173.91         8.02 o
   7  -2   2         35.21         43.77         4.67 o
   8  -2   2          2.38          3.42         1.65 o
   9  -2   2        131.07        132.70        13.48 o
  -9  -1   2         23.71         14.95         5.24 o
  -8  -1   2        116.09        123.97        13.57 o
  -7  -1   2         45.21         54.85         8.17 o
  -6  -1   2         19.11         21.79         5.08 o
  -5  -1   2        417.55        425.87        13.50 o
  -4  -1   2        155.00        128.42         6.74 o
  -3  -1   2        160.60        104.95         5.33 o
  -2  -1   2        149.14        153.18         3.97 o
  -1  -1   2        979.72        993.23        13.40 o
   0  -1   2       4323.52       4272.59        21.25 o
   1  -1   2       1506.71       1546.37        12.27 o
   2  -1   2       1925.66       1863.91        11.99 o
   3  -1   2          5.59          6.15         0.91 o
   4  -1   2       2125.14       2157.35        19.87 o
   5  -1   2        109.33        105.43         4.18 o
   6  -1   2        363.19        346.86         9.64 o
   7  -1   2         19.47         19.13         2.97 o
   8  -1   2         97.90         92.29        11.02 o
   9  -1   2         42.84         41.29         7.73 o
  -9   0   2          4.76         11.85         4.32 o
  -8   0   2        137.31        161.62        15.32 o
  -7   0   2         25.73         22.06         2.25 o
  -6   0   2         91.76         90.35         4.56 o
  -5   0   2        443.77        430.15         8.39 o
  -4   0   2       1022.10       1142.31        13.71 o
  -3   0   2        174.83        260.32         7.88 o
  -2   0   2       1187.01       1115.83        14.35 o
  -1   0   2       3624.69       3440.56        19.20 o
   0   0   2        153.48        155.05         4.84 o
   1   0   2       2911.92       2739.93        17.11 o
   2   0   2       2464.00       2532.26        14.23 o
   3   0   2       1078.83       1091.06         9.88 o
   4   0   2       1329.05       1308.49        22.59 o
   5   0   2         41.68         47.08         2.58 o
   6   0   2        729.91        699.00        10.78 o
   7   0   2          0.46         -0.24         0.78 o
   8   0   2         12.05         10.17         3.92 o
   9   0   2          2.17          2.84         2.51 o
  -9   1   2         19.16         25.81         6.55 o
  -8   1   2        191.48        209.26        17.47 o
  -7   1   2         74.74         65.61         4.87 o
  -6   1   2        338.88        333.95        10.50 o
  -5   1   2        362.82        362.72        10.37 o
  -4   1   2        126.75        135.44         5.04 o
  -3   1   2        290.70        371.32         7.48 o
  -2   1   2         17.37         17.28         1.93 o
  -1   1   2       6093.79       6023.05        50.15 o
   0   1   2         53.81         82.49         2.54 o
   1   1   2       7387.01       7377.93        83.19 o
   2   1   2        111.05        128.83         3.26 o
   3   1   2        471.82        460.94         7.20 o
   4   1   2        143.30        137.91         4.45 o
   5   1   2        366.19        379.71         8.14 o
   6   1   2       1450.63       1518.13        34.82 o
   7   1   2         24.11         22.81         2.64 o
   8   1   2         95.70        105.96        11.80 o
   9   1   2         28.11         24.68         6.40 o
  -8   2   2         58.19         62.93         9.84 o
  -7   2   2          8.07          7.06         2.00 o
  -6   2   2        863.69        725.41       106.84 o
  -5   2   2          6.63          9.49         1.69 o
  -4   2   2        910.88        912.71        14.45 o
  -3   2   2        818.44        792.42        12.21 o
  -2   2   2         35.69         35.92         4.75 o
  -1   2   2       2214.55       2208.29        19.42 o
   0   2   2       8369.76       8247.36        33.97 o
   1   2   2       9665.35       9498.49       220.70 o
   2   2   2       3708.54       3869.20        21.25 o
   3   2   2        686.23        696.29        10.39 o
   4   2   2         61.33         48.56         2.60 o
   5   2   2        566.36        593.14        11.44 o
   6   2   2       2201.85       2182.81        27.18 o
   7   2   2        107.11        107.30         4.66 o
   8   2   2        343.33        346.66        21.70 o
   9   2   2          3.20          1.07         3.27 o
  -8   3   2        159.21        175.42        16.06 o
  -7   3   2         27.56         24.23         5.89 o
  -6   3   2        520.55        532.55        15.81 o
  -5   3   2        166.66        130.55        18.49 o
  -4   3   2        679.91        702.42        13.54 o
  -3   3   2        162.87        151.64         5.81 o
  -2   3   2        143.38        115.54         4.65 o
  -1   3   2       3160.25       3399.39        28.05 o
   0   3   2       1013.12       1039.19        59.63 o
   1   3   2       2954.76       3042.02        57.57 o
   2   3   2          1.20          0.37         0.77 o
   3   3   2       4963.28       5087.57        37.60 o
   4   3   2          7.80          9.26         1.97 o
   5   3   2         56.75         55.26         2.69 o
   6   3   2          1.91          2.60         0.53 o
   7   3   2          4.38          0.64         2.45 o
   8   3   2        522.41        566.04        28.24 o
   9   3   2         30.07         36.00         8.00 o
  -8   4   2         41.60         44.59         8.34 o
  -7   4   2          7.75          7.62         3.30 o
  -6   4   2          2.04          4.29         2.07 o
  -5   4   2          0.60          3.61         1.46 o
  -4   4   2       1453.01       1509.77        53.48 o
  -3   4   2          4.55          3.70         1.19 o
  -2   4   2       1677.27       1717.67        17.22 o
  -1   4   2        444.59        409.29         9.10 o
   0   4   2        162.07        202.10         7.52 o
   1   4   2         17.63         13.85         2.32 o
   2   4   2        171.72        164.98         7.09 o
   3   4   2        844.75        793.87        13.64 o
   4   4   2         23.71         23.06         2.98 o
   5   4   2         48.63         60.43         5.16 o
   6   4   2        305.79        297.55         7.35 o
   7   4   2         64.78         75.73         9.68 o
   8   4   2         44.77         41.55         7.80 o
   9   4   2         16.78         15.11         5.42 o
  -7   5   2         13.15         17.02         5.05 o
  -6   5   2        106.13         98.68        11.18 o
  -5   5   2        186.59        193.68        14.60 o
  -4   5   2        153.32        160.13        12.48 o
  -3   5   2         16.12         10.81         1.76 o
  -2   5   2       1281.40       1312.04        18.71 o
  -1   5   2        300.86        297.49         8.60 o
   0   5   2        369.09        345.54         9.00 o
   1   5   2         15.58         13.61         1.85 o
   2   5   2        152.27        159.74         7.69 o
   3   5   2        144.24        132.72        10.75 o
   4   5   2         64.08         74.01         5.65 o
   5   5   2        210.06        217.46        14.62 o
   6   5   2        193.76        190.78         5.15 o
   7   5   2        149.96        176.48        15.33 o
   8   5   2          5.78          1.83         2.42 o
   9   5   2          0.31          2.97         2.60 o
  -7   6   2         16.95         15.81         4.75 o
  -6   6   2         16.65         16.71         5.21 o
  -5   6   2         49.38         46.98         7.69 o
  -4   6   2        210.15        209.41        15.34 o
  -3   6   2         94.30         89.96         9.57 o
  -2   6   2        633.57        620.73        23.86 o
  -1   6   2         13.86         14.85         2.10 o
   0   6   2       1679.27       1727.03        21.85 o
   1   6   2        210.13        211.73         7.63 o
   2   6   2        282.03        289.47         8.92 o
   3   6   2        209.69        198.44         7.42 o
   4   6   2         85.51         77.36         5.57 o
   5   6   2        325.94        325.79        10.92 o
   6   6   2          4.48          5.01         1.37 o
   7   6   2         49.11         57.32         9.19 o
   8   6   2          0.27         -0.49         1.74 o
  -6   7   2          5.10         14.41         4.80 o
  -5   7   2         75.03         74.09        10.19 o
  -4   7   2        114.87        122.95        12.51 o
  -3   7   2         22.89         27.64         5.84 o
  -2   7   2        122.73        134.71        11.96 o
  -1   7   2         36.27         34.56         5.87 o
   0   7   2        294.34        287.25        16.95 o
   1   7   2          8.31          8.11         3.37 o
   2   7   2       1111.50       1106.67        22.93 o
   3   7   2        128.30        119.58         7.52 o
   4   7   2         41.68         46.39         4.61 o
   5   7   2        105.79        107.78         6.94 o
   6   7   2         20.39         12.85         4.86 o
   7   7   2         95.50         91.55        12.11 o
   8   7   2          2.45         -2.08         2.20 o
  -5   8   2        110.37        135.59        14.30 o
  -4   8   2         17.30         23.40         5.87 o
  -3   8   2         17.69         23.39         5.76 o
  -2   8   2        160.85        183.30        15.24 o
  -1   8   2        101.93         84.03        10.10 o
   0   8   2        199.06        200.48        15.41 o
   1   8   2          1.13         -0.50         2.58 o
   2   8   2         15.81         20.08         4.95 o
   3   8   2          2.71          1.12         2.11 o
   4   8   2         53.62         55.99         6.36 o
   5   8   2         91.31         72.90        10.45 o
   6   8   2         18.90          8.15         3.59 o
   7   8   2         44.19         47.96         8.98 o
  -3   9   2         13.57         14.17         5.04 o
  -2   9   2         25.41         21.38         5.50 o
  -1   9   2         40.96         34.69         7.05 o
   0   9   2         99.15        101.25        11.81 o
   1   9   2          0.24          0.89         2.47 o
   2   9   2        135.13        132.77        13.81 o
   3   9   2          2.76          2.59         3.23 o
   4   9   2        127.68        149.67        10.94 o
   5   9   2         20.25         19.30         5.88 o
  -1  10   2         29.32         27.77         6.96 o
   0  10   2         30.32         42.16         8.20 o
   1  10   2          0.23          1.99         3.44 o
   2  10   2         79.14         78.98        11.35 o
   3  10   2         44.19         40.78         8.24 o
  -1 -10   3          1.48          1.79         2.66 o
   0 -10   3         21.96         13.11         4.75 o
   1 -10   3          9.23          2.75         2.45 o
  -4  -9   3         34.00         24.25         6.02 o
  -3  -9   3          0.18          1.61         2.24 o
  -2  -9   3        125.31        118.42        17.48 o
  -1  -9   3         18.42         17.46         4.67 o
   0  -9   3        156.14        157.41        14.44 o
   1  -9   3          0.59          2.03         2.05 o
   2  -9   3         18.40         13.73         4.46 o
   3  -9   3         19.80         17.90         5.20 o
  -6  -8   3          0.35          4.47         3.02 o
  -5  -8   3          7.76         11.56         4.20 o
  -4  -8   3        155.95        173.48        15.84 o
  -3  -8   3         10.95         18.40         5.18 o
  -2  -8   3        392.37        390.51        15.96 o
  -1  -8   3          4.97          7.66         3.16 o
   0  -8   3         57.24         79.47        10.03 o
   1  -8   3          8.91          9.03         3.39 o
   2  -8   3         77.25         92.44        10.25 o
   3  -8   3         45.53         42.80         7.11 o
   4  -8   3          1.43          5.19         2.86 o
  -7  -7   3          3.02         -0.70         4.30 o
  -6  -7   3         32.08         26.27         6.99 o
  -5  -7   3        169.57        171.39        15.86 o
  -4  -7   3         55.41         56.25         7.64 o
  -3  -7   3          0.54          3.09         1.63 o
  -2  -7   3        219.17        213.98        15.53 o
  -1  -7   3        107.02        107.52        10.54 o
   0  -7   3        421.26        431.12        20.69 o
   1  -7   3         38.43         39.74         6.20 o
   2  -7   3        243.50        240.59        15.34 o
   3  -7   3         10.65         10.04         3.43 o
   4  -7   3          4.90          3.49         2.28 o
   5  -7   3        138.98        123.90        11.94 o
  -7  -6   3         70.03         66.75        10.62 o
  -6  -6   3        102.12        100.57        12.07 o
  -5  -6   3        129.02        151.27         7.10 o
  -4  -6   3          6.60          5.61         2.32 o
  -3  -6   3        283.86        288.91        10.91 o
  -2  -6   3        211.24        220.01         6.92 o
  -1  -6   3         60.40         64.10         4.25 o
   0  -6   3         73.65         76.45         5.52 o
   1  -6   3         14.85          8.89         6.14 o
   2  -6   3        253.92        246.33         9.90 o
   3  -6   3          0.51         -1.21         2.24 o
   4  -6   3         58.44         67.72         8.18 o
   5  -6   3         98.28        103.53        10.48 o
   6  -6   3          4.62          7.39         3.32 o
  -8  -5   3         13.74         16.24         5.12 o
  -7  -5   3         19.17         23.13         6.27 o
  -6  -5   3          6.61          6.42         2.69 o
  -5  -5   3        174.72        184.96         6.46 o
  -4  -5   3         51.16         47.04         3.83 o
  -3  -5   3        489.85        487.71        10.82 o
  -2  -5   3        102.77         94.69         4.78 o
  -1  -5   3       1224.94       1268.36        15.16 o
   0  -5   3        506.28        507.98         9.64 o
   1  -5   3         12.08          8.68         1.34 o
   2  -5   3        410.60        397.67        10.03 o
   3  -5   3          1.27          1.53         1.08 o
   4  -5   3        376.96        358.93        10.61 o
   5  -5   3        101.21        105.99         9.95 o
   6  -5   3         44.07         44.11         6.92 o
   7  -5   3         12.81         17.52         4.61 o
  -8  -4   3         14.02          9.25         3.93 o
  -7  -4   3         47.47         46.27         8.41 o
  -6  -4   3         19.98         22.38         5.73 o
  -5  -4   3        537.07        557.86        24.03 o
  -4  -4   3         33.55         33.24         2.43 o
  -3  -4   3        683.24        691.44        12.82 o
  -2  -4   3        128.58        118.33         4.11 o
  -1  -4   3       1390.07       1388.50        14.20 o
   0  -4   3        115.95        118.91         4.20 o
   1  -4   3        229.94        229.69         5.91 o
   2  -4   3        395.08        380.26         7.88 o
   3  -4   3        101.56        112.09         4.57 o
   4  -4   3        733.65        696.99        13.72 o
   5  -4   3          2.15          1.81         1.24 o
   6  -4   3        343.43        307.43        17.15 o
   7  -4   3         42.53         33.47         6.16 o
   8  -4   3         11.09          8.79         2.36 o
  -8  -3   3        101.71        110.98        13.38 o
  -7  -3   3          4.55          2.94         2.42 o
  -6  -3   3        319.24        313.87        18.97 o
  -5  -3   3        869.37        888.73        20.56 o
  -4  -3   3        132.79        130.10        11.22 o
  -3  -3   3        565.99        550.02         9.08 o
  -2  -3   3        125.52        171.53         4.35 o
  -1  -3   3        882.53        880.66         9.96 o
   0  -3   3        230.14        232.43         5.09 o
   1  -3   3       1064.18       1087.24        15.24 o
   2  -3   3       1192.99       1155.64        14.53 o
   3  -3   3        127.01        149.97         4.81 o
   4  -3   3        479.42        489.64         9.41 o
   5  -3   3          1.09          1.51         0.93 o
   6  -3   3        134.21        126.01         7.81 o
   7  -3   3          2.35          4.41         2.94 o
   8  -3   3        124.06        121.95        11.89 o
   9  -3   3          3.40          2.24         2.32 o
  -9  -2   3         47.23         61.18        10.16 o
  -8  -2   3        213.41        248.20        19.66 o
  -7  -2   3          4.28          1.97         2.36 o
  -6  -2   3         24.86         19.71         4.42 o
  -5  -2   3         53.23         43.60         4.51 o
  -4  -2   3         67.95         70.18         5.20 o
  -3  -2   3        724.80        722.11         8.52 o
  -2  -2   3        578.77        590.80         6.83 o
  -1  -2   3         60.78         47.59         1.98 o
   0  -2   3        146.26        163.60         3.56 o
   1  -2   3       1540.54       1414.34        12.18 o
   2  -2   3       4162.42       4325.10        20.59 o
   3  -2   3        151.94        158.32         4.47 o
   4  -2   3        344.63        327.95         7.21 o
   5  -2   3          0.67          0.73         0.74 o
   6  -2   3        261.61        245.01         8.82 o
   7  -2   3         27.04         23.91         3.00 o
   8  -2   3        153.94        159.69        13.55 o
   9  -2   3         21.18         20.40         5.53 o
  -9  -1   3          0.65         -1.61         3.07 o
  -8  -1   3        253.89        299.34        21.16 o
  -7  -1   3          1.27         -2.32         3.21 o
  -6  -1   3        268.49        277.08        17.33 o
  -5  -1   3         47.75         57.24         5.05 o
  -4  -1   3         34.57         32.56         3.58 o
  -3  -1   3       3088.72       3073.90        29.35 o
  -2  -1   3        199.32        195.76         4.30 o
  -1  -1   3        219.64        192.89         3.41 o
   0  -1   3       5221.44       5290.74        19.53 o
   1  -1   3         46.13         65.69         1.62 o
   2  -1   3       3834.97       3957.63        24.81 o
   3  -1   3         31.28         69.92         3.28 o
   4  -1   3       2198.48       2252.71        51.57 o
   5  -1   3        343.92        334.70         7.55 o
   6  -1   3        547.64        523.14        11.91 o
   7  -1   3          0.62          0.45         1.14 o
   8  -1   3        185.96        195.80        15.63 o
   9  -1   3          2.11          5.56         3.01 o
  -9   0   3          2.74         -3.09         3.09 o
  -8   0   3        343.45        357.55        22.95 o
  -7   0   3          1.22          0.53         0.61 o
  -6   0   3        724.21        721.22        12.08 o
  -5   0   3        182.26        201.72         5.71 o
  -4   0   3         55.21         52.57         3.29 o
  -3   0   3        302.65        293.23         9.21 o
  -2   0   3        126.90        155.79         5.64 o
  -1   0   3        673.51        582.21         8.42 o
   0   0   3         12.85         16.34         0.82 o
   1   0   3      14765.89      13562.80       198.56 o
   2   0   3          1.05          1.39         0.37 o
   3   0   3         42.83         87.56         2.89 o
   4   0   3        157.51        144.49         4.23 o
   5   0   3        705.11        708.94        10.34 o
   6   0   3        333.59        338.76         9.96 o
   7   0   3         32.73         26.85         2.60 o
   8   0   3         89.99         85.70        10.37 o
   9   0   3         12.44         22.26         5.96 o
  -8   1   3         31.21         42.73         8.08 o
  -7   1   3          4.87          3.75         1.33 o
  -6   1   3        850.15        805.13        16.15 o
  -5   1   3        294.00        281.67         7.96 o
  -4   1   3         19.15         11.25         2.46 o
  -3   1   3        155.01        189.36         8.37 o
  -2   1   3         42.32         66.16         8.47 o
  -1   1   3       1662.01       1793.77        15.81 o
   0   1   3       1076.79       1003.69         9.51 o
   1   1   3        264.60        224.89         4.17 o
   2   1   3        130.08        140.94         2.98 o
   3   1   3        340.58        292.12         5.90 o
   4   1   3         70.22         71.74         3.36 o
   5   1   3        893.57        922.14        13.29 o
   6   1   3         26.97         26.58         2.48 o
   7   1   3        427.50        431.97        12.20 o
   8   1   3         12.50         13.45         2.26 o
   9   1   3         16.80         13.90         4.31 o
  -8   2   3         11.07          9.36         3.90 o
  -7   2   3          2.51          1.50         1.21 o
  -6   2   3        237.42        195.13        24.19 o
  -5   2   3        533.63        530.82        11.94 o
  -4   2   3        433.82        459.93        14.75 o
  -3   2   3        193.56        202.01         8.71 o
  -2   2   3       1438.64       1421.97        18.74 o
  -1   2   3       1885.20       1956.15        24.57 o
   0   2   3        212.57        205.79         5.53 o
   1   2   3       1121.89       1172.38        14.31 o
   2   2   3         24.11         24.44         1.77 o
   3   2   3       1463.97       1343.44        61.80 o
   4   2   3         16.16         22.41         1.67 o
   5   2   3       1701.87       1735.68        17.74 o
   6   2   3          4.41          3.47         1.17 o
   7   2   3        178.40        182.02         7.17 o
   8   2   3         55.22         48.02         3.59 o
   9   2   3         61.05         60.74         9.71 o
  -8   3   3          2.24          1.64         2.29 o
  -7   3   3          4.16          4.27         1.85 o
  -6   3   3        212.11        206.55         9.93 o
  -5   3   3         20.13         12.77         2.41 o
  -4   3   3        561.37        579.07        19.55 o
  -3   3   3         83.08         70.41         4.04 o
  -2   3   3       4351.41       4468.57        36.33 o
  -1   3   3        832.57        875.32        14.54 o
   0   3   3        202.91        258.29         7.39 o
   1   3   3        542.29        546.86        38.85 o
   2   3   3       1301.21       1324.66        33.88 o
   3   3   3         21.73          4.47         1.32 o
   4   3   3         46.96         60.00         4.46 o
   5   3   3        521.10        515.98         9.73 o
   6   3   3         37.41         39.50         2.51 o
   7   3   3        539.09        549.15        12.12 o
   8   3   3         23.18         24.45         6.11 o
   9   3   3        123.77        121.87        13.84 o
  -8   4   3          0.58         -2.53         2.53 o
  -7   4   3        106.78        125.08        13.30 o
  -6   4   3        185.34        202.67        15.98 o
  -5   4   3          8.33          8.04         2.43 o
  -4   4   3        333.90        289.44        39.98 o
  -3   4   3        103.01        117.38         5.63 o
  -2   4   3       1550.14       1504.99        30.13 o
  -1   4   3         40.44         61.21         4.36 o
   0   4   3       1199.94       1186.90        18.35 o
   1   4   3       1405.66       1448.78        20.12 o
   2   4   3        234.82        238.52         8.45 o
   3   4   3        582.61        564.28        11.09 o
   4   4   3        341.59        356.47        11.56 o
   5   4   3        232.79        220.30        17.36 o
   6   4   3         16.75         11.74         1.85 o
   7   4   3          0.83          0.46         1.24 o
   8   4   3         59.25         52.99         8.49 o
   9   4   3         82.73         94.10        12.47 o
  -7   5   3         17.42         12.90         4.31 o
  -6   5   3         42.03         41.05         7.51 o
  -5   5   3         33.09         24.59         5.42 o
  -4   5   3        656.57        660.91        25.89 o
  -3   5   3         43.78         36.97         4.01 o
  -2   5   3       1010.11        998.44        16.56 o
  -1   5   3         91.45         90.14         4.82 o
   0   5   3        482.94        411.74        12.28 o
   1   5   3        183.60        195.06         8.34 o
   2   5   3         89.50         97.35         6.08 o
   3   5   3         36.01         31.68         4.17 o
   4   5   3        102.22         99.60         6.57 o
   5   5   3        178.14        162.55        12.59 o
   6   5   3         52.43         55.43         4.21 o
   7   5   3         55.73         65.15         4.80 o
   8   5   3          1.49         -3.71         3.71 o
   9   5   3        110.83        108.42        13.49 o
  -6   6   3          3.73         -5.11         5.11 o
  -5   6   3         95.18         87.63        10.58 o
  -4   6   3        107.74        133.61        12.57 o
  -3   6   3         14.30         12.60         3.58 o
  -2   6   3        303.54        346.08        17.93 o
  -1   6   3         84.26         88.53         5.09 o
   0   6   3        293.71        285.25         8.99 o
   1   6   3         10.66         12.02         1.96 o
   2   6   3       1024.88       1012.84        20.94 o
   3   6   3          3.03          2.64         1.45 o
   4   6   3        178.99        158.11        10.06 o
   5   6   3        127.61        128.29        11.82 o
   6   6   3         62.58         78.30         5.33 o
   7   6   3         34.34         32.24         6.75 o
   8   6   3          1.11         -3.26         3.26 o
  -6   7   3          0.34         -0.44         4.03 o
  -5   7   3        145.83        133.94        13.87 o
  -4   7   3          0.76          0.78         2.00 o
  -3   7   3         13.13         18.61         4.93 o
  -2   7   3          3.79          4.17         2.29 o
  -1   7   3         96.58         87.88         9.47 o
   0   7   3         40.77         41.83         6.48 o
   1   7   3        931.27        962.45        30.86 o
   2   7   3        833.22        865.84        25.32 o
   3   7   3         41.62         35.52         4.21 o
   4   7   3         83.97         94.22         5.64 o
   5   7   3          0.37         -0.42         0.72 o
   6   7   3        154.40        161.15        15.07 o
   7   7   3         38.57         31.84         7.21 o
   8   7   3          0.19          2.51         3.67 o
  -5   8   3        131.62        127.66        13.86 o
  -4   8   3          4.70          6.15         3.56 o
  -3   8   3        167.91        182.34        15.90 o
  -2   8   3         94.54         83.90        10.45 o
  -1   8   3         82.85         78.75         9.94 o
   0   8   3          7.85          7.50         3.46 o
   1   8   3          1.39          0.63         1.90 o
   2   8   3         61.02         70.17         9.38 o
   3   8   3         11.56          8.72         3.78 o
   4   8   3        129.82        134.20         9.62 o
   5   8   3         53.13         50.32         8.69 o
   6   8   3         48.28         53.81         9.36 o
   7   8   3         14.18         16.07         5.74 o
  -3   9   3         80.54         86.87        11.45 o
  -2   9   3          3.98         18.76         5.48 o
  -1   9   3        136.38        124.52        13.35 o
   0   9   3          7.91         10.48         3.62 o
   1   9   3          7.41          9.01         3.53 o
   2   9   3         52.51         73.89        10.39 o
   3   9   3         10.16          5.59         2.78 o
   4   9   3        296.05        335.31        16.09 o
   5   9   3          9.10          9.14         4.04 o
  -1  10   3        112.08        144.83        14.90 o
   0  10   3          1.07          2.64         3.77 o
   1  10   3         31.74         32.72         7.33 o
   2  10   3         59.45         57.85         9.71 o
   3  10   3          1.26          1.34         3.84 o
  -1 -10   4          6.82          4.83         2.99 o
  -4  -9   4         12.09         16.04         5.26 o
  -3  -9   4          6.18         -2.37         2.37 o
  -2  -9   4         60.89         40.76         7.78 o
  -1  -9   4          0.26         -1.04         3.08 o
   0  -9   4         16.29         12.16         4.36 o
   1  -9   4          3.30          5.97         4.17 o
   2  -9   4         21.38         21.38         5.13 o
  -5  -8   4         69.55         50.35         8.99 o
  -4  -8   4         33.78         33.82         7.31 o
  -3  -8   4         23.80         27.54         6.48 o
  -2  -8   4        116.72        125.17        12.87 o
  -1  -8   4         65.28         58.28         8.59 o
   0  -8   4        351.69        344.70        19.99 o
   1  -8   4         91.86         80.94         9.71 o
   2  -8   4         71.17         75.68         9.33 o
   3  -8   4          0.34          3.34         2.69 o
   4  -8   4          2.28          1.91         1.86 o
  -6  -7   4         21.17         19.27         5.53 o
  -5  -7   4        219.94        228.06        18.26 o
  -4  -7   4          0.63          1.98         2.83 o
  -3  -7   4        302.25        323.60        17.13 o
  -2  -7   4         52.77         58.64         8.22 o
  -1  -7   4          2.88          0.66         3.12 o
   0  -7   4        496.55        498.14        22.52 o
   1  -7   4         82.60         74.55         8.61 o
   2  -7   4        188.55        186.67        13.49 o
   3  -7   4          1.27         -1.56         2.48 o
   4  -7   4        121.25        114.72        10.90 o
   5  -7   4         19.63         16.81         4.35 o
  -7  -6   4        190.41        228.78        19.46 o
  -6  -6   4         54.67         45.17         8.21 o
  -5  -6   4        410.81        431.61        23.62 o
  -4  -6   4          2.06          0.30         1.22 o
  -3  -6   4        337.27        342.72        16.02 o
  -2  -6   4         15.27         15.86         2.18 o
  -1  -6   4         38.23         37.38         3.36 o
   0  -6   4        147.13        152.70         6.72 o
   1  -6   4         27.54         25.70         2.76 o
   2  -6   4        226.03        225.26         8.29 o
   3  -6   4         27.25         29.54         4.08 o
   4  -6   4         80.64         79.93         8.53 o
   5  -6   4         52.75         53.70         7.37 o
   6  -6   4         12.54         22.34         4.84 o
  -8  -5   4          2.79          3.63         3.00 o
  -7  -5   4         45.23         40.59         8.03 o
  -6  -5   4          0.49         -0.42         2.65 o
  -5  -5   4         98.18        112.98         7.90 o
  -4  -5   4        113.76        103.46         5.83 o
  -3  -5   4        324.31        349.01         9.32 o
  -2  -5   4        231.67        244.85         6.76 o
  -1  -5   4        453.08        440.53         9.04 o
   0  -5   4        363.28        361.45         8.20 o
   1  -5   4        577.44        585.35        10.50 o
   2  -5   4        261.32        279.58        11.15 o
   3  -5   4          0.75         -0.36         1.71 o
   4  -5   4        118.92        125.83         6.28 o
   5  -5   4          1.21          0.24         1.40 o
   6  -5   4          8.57         14.20         4.10 o
   7  -5   4         17.16         11.05         3.45 o
  -8  -4   4         10.73         12.99         5.32 o
  -7  -4   4         20.91         14.44         4.58 o
  -6  -4   4         78.90         84.48        10.40 o
  -5  -4   4        342.59        367.19        19.79 o
  -4  -4   4         32.28         31.17         2.50 o
  -3  -4   4        614.20        619.42         9.58 o
  -2  -4   4          3.77          5.37         1.45 o
  -1  -4   4         50.50         39.65         2.50 o
   0  -4   4        325.82        337.84         7.17 o
   1  -4   4        588.11        547.65         9.15 o
   2  -4   4         28.54         29.90         2.24 o
   3  -4   4        152.46        140.32         5.07 o
   4  -4   4        571.08        588.86        12.45 o
   5  -4   4        235.55        224.02        10.82 o
   6  -4   4        270.99        284.32        12.36 o
   7  -4   4         50.80         44.52         6.73 o
   8  -4   4         41.22         40.35         6.72 o
  -8  -3   4        282.42        297.46        21.73 o
  -7  -3   4          7.62          9.02         4.00 o
  -6  -3   4        733.21        746.85        29.99 o
  -5  -3   4        104.31         89.05         9.45 o
  -4  -3   4          4.97          4.54         1.33 o
  -3  -3   4        561.35        528.28         7.72 o
  -2  -3   4         82.84         76.20         3.05 o
  -1  -3   4        719.62        764.10         9.53 o
   0  -3   4         15.53         21.08         1.58 o
   1  -3   4        487.21        455.94         7.86 o
   2  -3   4        319.40        327.59         6.40 o
   3  -3   4        244.79        222.74         5.84 o
   4  -3   4        363.77        357.61         7.99 o
   5  -3   4         33.41         35.82         4.21 o
   6  -3   4        167.90        174.75         9.12 o
   7  -3   4          2.07          0.96         1.40 o
   8  -3   4        199.94        203.46        14.85 o
  -8  -2   4        196.14        193.80        17.75 o
  -7  -2   4         23.43         19.09         5.41 o
  -6  -2   4        318.95        321.26        19.16 o
  -5  -2   4          3.19          2.42         1.32 o
  -4  -2   4        263.84        257.25        10.03 o
  -3  -2   4        147.91        160.75         4.59 o
  -2  -2   4        272.17        268.42         6.60 o
  -1  -2   4         39.02         31.68         2.12 o
   0  -2   4          1.94          2.89         0.70 o
   1  -2   4       1444.42       1359.43        10.20 o
   2  -2   4        960.53        983.00         9.70 o
   3  -2   4        768.43        757.41        11.34 o
   4  -2   4        283.77        307.49         6.96 o
   5  -2   4         11.11          9.78         1.33 o
   6  -2   4         63.62         73.69         4.01 o
   7  -2   4          6.55          4.54         1.46 o
   8  -2   4        549.17        551.56        24.26 o
   9  -2   4         31.66         29.73         6.25 o
  -8  -1   4        192.11        205.94        17.85 o
  -7  -1   4          9.73          5.80         2.78 o
  -6  -1   4        667.71        675.67        27.60 o
  -5  -1   4          0.69          1.78         1.22 o
  -4  -1   4       1335.18       1359.78        18.70 o
  -3  -1   4        120.00        115.46         4.19 o
  -2  -1   4        416.30        421.28         8.14 o
  -1  -1   4         82.26         95.98         2.66 o
   0  -1   4       1762.39       1840.26        10.11 o
   1  -1   4       4064.44       4085.51        54.69 o
   2  -1   4         42.99         35.11         1.53 o
   3  -1   4       3035.56       3134.43        35.91 o
   4  -1   4         25.65         19.11         1.67 o
   5  -1   4        221.43        202.36         5.93 o
   6  -1   4        106.95        111.16         6.28 o
   7  -1   4        139.58        134.57         6.44 o
   8  -1   4        207.44        233.05        14.82 o
   9  -1   4         27.45         24.76         5.87 o
  -8   0   4         12.11         20.26         5.81 o
  -7   0   4          1.25          3.39         2.03 o
  -6   0   4        564.29        539.44        34.79 o
  -5   0   4        108.66        104.03         4.20 o
  -4   0   4        576.40        581.38        14.87 o
  -3   0   4         60.57         43.19         3.64 o
  -2   0   4       4215.73       4568.08       299.31 o
  -1   0   4        116.30        103.76         3.81 o
   0   0   4       2248.06       2237.11        24.06 o
   1   0   4        170.46        189.66         5.79 o
   2   0   4       3533.34       3596.55        29.57 o
   3   0   4       1295.65       1236.26        19.96 o
   4   0   4         60.41         80.18         3.35 o
   5   0   4       2810.99       2762.60        20.84 o
   6   0   4         18.98         19.53         1.88 o
   7   0   4        124.95        104.70         8.24 o
   8   0   4         89.22         98.54         6.85 o
   9   0   4          3.16          8.51         3.63 o
  10   0   4         72.76         71.12        10.74 o
  -8   1   4          1.23         -3.35         3.81 o
  -7   1   4        242.60        238.64        17.74 o
  -6   1   4        309.74        337.55        10.44 o
  -5   1   4         73.42         78.09         4.25 o
  -4   1   4        136.10        135.54         5.30 o
  -3   1   4        175.58        190.07         7.72 o
  -2   1   4         56.51         20.66         2.29 o
  -1   1   4        325.06        336.85         7.26 o
   0   1   4       2838.48       2748.44        16.48 o
   1   1   4       7426.10       7503.79       170.16 o
   2   1   4         32.88         38.19         1.81 o
   3   1   4         12.87          3.31         0.65 o
   4   1   4          2.40          4.49         1.12 o
   5   1   4       1750.93       1698.97        18.41 o
   6   1   4          1.44          0.55         1.37 o
   7   1   4         42.60         39.79         3.85 o
   8   1   4         79.45         82.91         7.13 o
   9   1   4         11.63         16.72         5.13 o
  10   1   4         48.74         47.25         8.94 o
  -8   2   4          2.81         -2.86         2.86 o
  -7   2   4         51.28         57.22         9.12 o
  -6   2   4         92.34         70.03        12.46 o
  -5   2   4        180.82        164.62        16.30 o
  -4   2   4        441.49        433.53        10.28 o
  -3   2   4       1037.58       1071.77        18.99 o
  -2   2   4        256.59        183.71         8.78 o
  -1   2   4         17.72         19.08         2.00 o
   0   2   4       2049.62       1960.97        17.84 o
   1   2   4       1920.10       1894.87        16.64 o
   2   2   4         11.73         10.87         1.43 o
   3   2   4          1.28          2.07         0.86 o
   4   2   4         21.23         18.12         1.57 o
   5   2   4        760.28        772.96        13.44 o
   6   2   4        302.59        304.66         8.30 o
   7   2   4        760.68        774.89        19.26 o
   8   2   4        143.78        132.32         6.78 o
   9   2   4         55.84         74.06        10.34 o
  10   2   4         21.25         13.37         4.52 o
  -8   3   4          4.41          4.01         2.41 o
  -7   3   4         79.10         66.74         9.79 o
  -6   3   4         12.92         11.23         3.20 o
  -5   3   4        444.06        376.47        44.57 o
  -4   3   4        340.45        341.19         9.69 o
  -3   3   4        648.45        649.21        15.63 o
  -2   3   4       1613.69       1612.88        57.82 o
  -1   3   4        211.56        251.56        16.14 o
   0   3   4       2822.83       2647.17        30.49 o
   1   3   4        276.59        307.58         8.07 o
   2   3   4       1599.81       1738.06        26.97 o
   3   3   4         35.76         42.68         2.80 o
   4   3   4       1256.60       1358.09        28.55 o
   5   3   4        171.56        148.32         5.53 o
   6   3   4          1.01         -0.40         0.92 o
   7   3   4        266.60        288.48         9.49 o
   8   3   4         93.51         93.14        11.35 o
   9   3   4        133.98        138.43        14.72 o
  -7   4   4        147.46        147.97        14.58 o
  -6   4   4          4.60          1.84         2.68 o
  -5   4   4        129.13        143.84         8.50 o
  -4   4   4       1008.42        880.04       114.58 o
  -3   4   4        676.93        640.32        13.23 o
  -2   4   4       1258.82       1296.09        26.45 o
  -1   4   4        301.82        342.44        10.49 o
   0   4   4       2604.39       2598.00        27.51 o
   1   4   4        689.10        804.33        15.07 o
   2   4   4       6378.20       6414.78        43.44 o
   3   4   4          1.85         -0.47         1.07 o
   4   4   4        733.50        765.66        16.64 o
   5   4   4         28.11         30.24         3.63 o
   6   4   4         39.11         35.23         3.46 o
   7   4   4        154.23        160.58         6.80 o
   8   4   4          5.19          4.35         3.08 o
   9   4   4        142.12        150.75        15.20 o
  -7   5   4         46.72         44.08         8.36 o
  -6   5   4         21.52         31.10         6.94 o
  -5   5   4        168.15        175.19        14.64 o
  -4   5   4         13.52          5.09         2.47 o
  -3   5   4        674.66        668.10        17.61 o
  -2   5   4        283.06        292.49         9.11 o
  -1   5   4          3.74          1.72         1.08 o
   0   5   4        825.65        799.41        16.95 o
   1   5   4          4.50          8.66         1.98 o
   2   5   4       1979.35       2001.76        26.96 o
   3   5   4        269.31        294.59        10.76 o
   4   5   4        691.29        708.52        17.15 o
   5   5   4        101.77         78.43         8.61 o
   6   5   4         11.44         15.51         2.67 o
   7   5   4        168.34        161.84         7.08 o
   8   5   4         10.98          7.71         3.92 o
   9   5   4        125.73        125.02        14.26 o
  -6   6   4          2.27          2.16         2.38 o
  -5   6   4        159.76        140.66        13.75 o
  -4   6   4          4.24          1.58         2.13 o
  -3   6   4        568.68        595.82        24.94 o
  -2   6   4         34.18         36.35         6.29 o
  -1   6   4         36.75         33.01         3.19 o
   0   6   4        172.18        187.86         8.96 o
   1   6   4        356.38        360.83        20.12 o
   2   6   4       1132.38       1164.00        24.80 o
   3   6   4         32.16         35.84         4.15 o
   4   6   4        615.53        619.91        17.59 o
   5   6   4          6.91         14.96         3.92 o
   6   6   4         32.21         43.11         7.45 o
   7   6   4        113.83        106.50         9.86 o
   8   6   4          4.12          6.00         3.86 o
  -5   7   4         97.07         96.93        11.90 o
  -4   7   4          1.68          2.20         2.95 o
  -3   7   4         62.50         72.48         9.60 o
  -2   7   4         16.36         12.65         4.24 o
  -1   7   4        303.79        265.49        16.62 o
   0   7   4         50.73         48.07         6.95 o
   1   7   4        505.87        511.89        22.71 o
   2   7   4         13.00         11.03         3.91 o
   3   7   4         47.37         45.60         7.19 o
   4   7   4        311.36        315.75        13.55 o
   5   7   4         58.85         58.24         8.59 o
   6   7   4        197.30        210.40        17.10 o
   7   7   4          1.29          2.07         3.02 o
   8   7   4         24.04         22.64         6.12 o
  -4   8   4          5.28          8.31         4.63 o
  -3   8   4        157.16        160.85        15.14 o
  -2   8   4          2.69          3.60         3.19 o
  -1   8   4        195.03        208.89        16.07 o
   0   8   4          7.13          3.56         2.28 o
   1   8   4        204.88        213.94        16.25 o
   2   8   4         38.80         41.14         7.50 o
   3   8   4         14.18         14.79         4.46 o
   4   8   4         93.87         98.80         8.25 o
   5   8   4          3.92          5.43         4.22 o
   6   8   4         97.88        114.45        13.30 o
   7   8   4          0.61          1.78         3.47 o
  -3   9   4         50.67         50.52         8.76 o
  -2   9   4         12.68         15.85         5.27 o
  -1   9   4        184.22        202.98        17.14 o
   0   9   4         18.65          6.83         3.78 o
   1   9   4        173.87        153.95        14.78 o
   2   9   4          0.44         -2.35         3.26 o
   3   9   4         89.96         95.85        12.10 o
   4   9   4         37.18         46.07        15.13 o
   5   9   4         10.10         13.02         5.38 o
   6   9   4         18.87         15.35         5.47 o
  -1  10   4         19.02         19.46         6.20 o
   0  10   4          5.40          6.76         3.54 o
   1  10   4        121.52        134.57        14.56 o
   2  10   4          0.23          2.22         2.68 o
   3  10   4         20.45         15.11         5.51 o
  -3  -9   5         12.86          7.90         3.82 o
  -2  -9   5          8.54         12.68         4.61 o
  -1  -9   5          5.11          5.00         2.97 o
   0  -9   5         13.57         17.01         4.80 o
   1  -9   5          0.56         -1.95         1.95 o
  -5  -8   5         12.04         13.86         5.12 o
  -4  -8   5          0.16          0.16         1.34 o
  -3  -8   5         48.69         49.57         8.23 o
  -2  -8   5         11.98         19.89         5.27 o
   0  -8   5        169.51        174.49        14.33 o
   1  -8   5         31.73         33.48         6.13 o
   2  -8   5         27.09         28.28         5.67 o
   3  -8   5          6.67          4.13         2.43 o
  -6  -7   5         16.18          6.75         4.03 o
  -5  -7   5          0.66          1.64         2.84 o
  -4  -7   5         64.70         61.93         9.09 o
  -3  -7   5        339.38        339.21        20.26 o
  -2  -7   5         18.73         13.86         4.13 o
  -1  -7   5        199.46        201.75        14.84 o
   0  -7   5        124.45        111.74        10.61 o
   1  -7   5        481.95        536.83        22.88 o
   2  -7   5         81.50         83.48         8.79 o
   3  -7   5         22.71         23.71         4.85 o
   4  -7   5        108.93        108.53        10.23 o
  -7  -6   5          1.15          1.23         2.99 o
  -6  -6   5         23.30         17.19         5.39 o
  -5  -6   5         22.49         22.90         6.00 o
  -4  -6   5        110.28        104.89        12.35 o
  -3  -6   5        263.47        259.27        10.70 o
  -2  -6   5         30.58         27.75         2.93 o
  -1  -6   5        230.69        232.69        10.42 o
   0  -6   5          8.35          5.71         1.51 o
   1  -6   5        520.59        528.28        12.44 o
   2  -6   5          9.92          7.64         1.64 o
   3  -6   5        167.26        150.94         8.96 o
   4  -6   5        182.68        182.26        10.01 o
   5  -6   5          2.01          2.82         1.62 o
  -7  -5   5         20.31         22.40         6.01 o
  -6  -5   5         17.14         13.77         3.86 o
  -5  -5   5         28.00         29.85         6.13 o
  -4  -5   5         11.04         13.59         2.23 o
  -3  -5   5         95.69         92.53         4.23 o
  -2  -5   5          3.84          4.69         1.03 o
  -1  -5   5        795.91        804.94        15.34 o
   0  -5   5        151.21        159.53         5.48 o
   1  -5   5        415.32        436.18        10.24 o
   2  -5   5         20.87         14.38         1.91 o
   3  -5   5        213.10        221.80         7.81 o
   4  -5   5        158.08        161.00         6.93 o
   5  -5   5          7.57          6.00         2.35 o
   6  -5   5        303.43        306.30        13.19 o
  -8  -4   5         84.41         89.15        12.14 o
  -7  -4   5         18.45         18.70         6.03 o
  -6  -4   5        430.65        443.21        23.99 o
  -5  -4   5         26.28         43.81         7.10 o
  -4  -4   5         24.51         21.14         2.16 o
  -3  -4   5          5.47          3.68         0.82 o
  -2  -4   5          9.40          6.63         1.09 o
  -1  -4   5        984.68        981.16        12.89 o
   0  -4   5        284.81        301.83         6.86 o
   1  -4   5        128.70        123.60         4.36 o
   2  -4   5          3.13          2.31         0.70 o
   3  -4   5        836.95        818.40        13.48 o
   4  -4   5        122.84        132.76         5.83 o
   5  -4   5        146.70        141.41         6.46 o
   6  -4   5         44.72         55.40         5.40 o
   7  -4   5          6.83          8.05         2.28 o
  -8  -3   5          4.97          4.45         3.26 o
  -7  -3   5         42.21         34.24         7.28 o
  -6  -3   5        149.72        165.06        14.17 o
  -5  -3   5          3.97          3.69         2.94 o
  -4  -3   5       1599.37       1661.78        16.93 o
  -3  -3   5          4.53          3.94         0.82 o
  -2  -3   5        953.38        973.04        11.37 o
  -1  -3   5        306.02        366.04         6.89 o
   0  -3   5         78.96         87.43         3.27 o
   1  -3   5        149.62        160.02         4.33 o
   2  -3   5          9.30          9.51         1.13 o
   3  -3   5        462.88        438.03        10.24 o
   4  -3   5        107.59        113.82         4.49 o
   5  -3   5        383.29        324.56        16.71 o
   6  -3   5         68.48         74.07         5.09 o
   7  -3   5         69.14         69.69         6.09 o
   8  -3   5         97.18         83.07         9.36 o
  -8  -2   5         40.45         55.08         9.52 o
  -7  -2   5        183.97        198.17        16.72 o
  -6  -2   5         68.55         71.89         9.28 o
  -5  -2   5          0.75         -1.47         2.46 o
  -4  -2   5        883.57        868.28        13.12 o
  -3  -2   5         16.18         15.89         1.59 o
  -2  -2   5        891.06        937.75        10.10 o
  -1  -2   5        519.14        668.99         8.32 o
   0  -2   5       1482.00       1533.76        13.01 o
   1  -2   5        591.51        575.99         9.40 o
   2  -2   5        211.89        192.75         4.20 o
   3  -2   5        936.88        956.27        12.85 o
   4  -2   5         39.83         39.84         2.49 o
   5  -2   5        168.54        146.61         6.13 o
   6  -2   5          2.53          0.28         0.89 o
   7  -2   5        240.34        245.36        10.96 o
   8  -2   5         53.73         55.70         5.57 o
  -8  -1   5         40.10         49.69         9.05 o
  -7  -1   5        156.86        170.87        15.28 o
  -6  -1   5         13.42         20.35         4.53 o
  -5  -1   5          5.88          4.87         3.59 o
  -4  -1   5        935.73        891.73        13.55 o
  -3  -1   5        127.41        131.59         4.42 o
  -2  -1   5       1414.50       1461.22        14.20 o
  -1  -1   5        189.29        240.49         4.54 o
   0  -1   5       2798.31       2853.71        14.73 o
   1  -1   5        860.58        856.91        14.41 o
   2  -1   5        233.85        302.83         4.06 o
   3  -1   5        630.27        615.05         7.75 o
   4  -1   5         22.70         19.73         1.70 o
   5  -1   5        560.90        568.09         9.92 o
   6  -1   5         16.14         15.77         1.87 o
   7  -1   5        355.41        370.14        13.36 o
   8  -1   5         31.84         23.61         5.10 o
   9  -1   5        115.67        110.34        12.05 o
  -8   0   5         23.69         23.83         6.45 o
  -7   0   5        276.20        283.24        19.59 o
  -6   0   5         66.86         51.87         7.19 o
  -5   0   5        186.99        179.03         5.77 o
  -4   0   5        741.63        735.93        21.74 o
  -3   0   5       2593.02       2858.01        30.18 o
  -2   0   5        981.55        940.02        16.87 o
  -1   0   5         70.75         83.58         3.02 o
   0   0   5         47.45         48.89         2.01 o
   1   0   5        444.24        444.06         9.83 o
   2   0   5        313.69        266.71         4.05 o
   3   0   5        950.67        911.21         9.28 o
   4   0   5        151.97        146.08         4.37 o
   5   0   5        368.12        383.09         7.88 o
   6   0   5         19.77         15.47         1.73 o
   7   0   5        481.25        467.93        10.14 o
   8   0   5          2.02          5.70         2.01 o
   9   0   5         42.18         40.39         7.41 o
  10   0   5          8.11          4.68         3.38 o
  -8   1   5         44.21         52.88         9.03 o
  -7   1   5        265.31        291.45        20.05 o
  -6   1   5         13.88          9.86         2.38 o
  -5   1   5        299.49        264.99         9.22 o
  -4   1   5        138.05        151.14         7.90 o
  -3   1   5          6.94          2.66         0.99 o
  -2   1   5       1052.84        984.22        15.69 o
  -1   1   5        791.91        810.93        11.85 o
   0   1   5       4841.35       4851.29        27.30 o
   1   1   5       1858.74       2047.96        12.99 o
   2   1   5          1.65          4.14         0.57 o
   3   1   5        787.26        742.24         8.07 o
   4   1   5         24.34         38.10         2.13 o
   5   1   5        383.56        372.21         8.74 o
   6   1   5          2.69          1.79         0.94 o
   7   1   5        280.36        277.02         8.85 o
   8   1   5          4.57          0.81         1.03 o
   9   1   5         27.58         26.91         6.06 o
  10   1   5         47.62         42.57         8.07 o
  -8   2   5         43.67         52.49         9.14 o
  -7   2   5        205.61        205.27        17.03 o
  -6   2   5         13.33         12.93         3.79 o
  -5   2   5        418.19        415.44        12.74 o
  -4   2   5         37.19         45.24         5.75 o
  -3   2   5          6.85          8.46         3.97 o
  -2   2   5       1955.42       2022.79        23.80 o
  -1   2   5         19.14          9.19         1.90 o
   0   2   5       4980.93       5123.73        29.68 o
   1   2   5        294.27        301.71         6.73 o
   2   2   5        575.37        510.68         9.04 o
   3   2   5         44.65         47.97         2.63 o
   4   2   5         86.26         73.75         3.61 o
   5   2   5        216.56        209.02         5.74 o
   6   2   5        193.42        214.13         8.68 o
   7   2   5        425.19        442.63        13.02 o
   8   2   5         16.52         16.83         2.75 o
   9   2   5         34.32         39.39         7.41 o
  10   2   5          0.22         -2.58         2.58 o
  -8   3   5          3.44          9.60         4.53 o
  -7   3   5        196.44        210.35        17.45 o
  -6   3   5          7.04          8.42         2.36 o
  -5   3   5        438.21        358.64        62.04 o
  -4   3   5          2.33          2.61         1.12 o
  -3   3   5        371.57        371.75        14.50 o
  -2   3   5        591.80        607.40        14.00 o
  -1   3   5          3.62          6.37         1.24 o
   0   3   5       4292.89       4490.35        32.48 o
   1   3   5        195.21        205.35         6.67 o
   2   3   5        317.23        285.86         8.07 o
   3   3   5        593.40        679.02        10.76 o
   4   3   5       1315.12       1333.77        20.09 o
   5   3   5         17.72         16.62         1.94 o
   6   3   5         38.44         40.53         3.17 o
   7   3   5         71.26         71.05         9.39 o
   8   3   5        326.77        326.24        17.01 o
   9   3   5         32.06         37.01         7.54 o
  10   3   5         10.48         10.31         4.39 o
  -7   4   5         21.54         25.84         6.27 o
  -6   4   5          1.73          2.44         2.21 o
  -5   4   5         34.82         33.75         4.17 o
  -4   4   5        169.72        152.53        23.66 o
  -3   4   5        933.72        956.80        20.34 o
  -2   4   5         14.54         19.91         2.92 o
  -1   4   5        185.49        181.41         7.81 o
   0   4   5        243.73        215.43         8.10 o
   1   4   5        167.87        161.24        10.41 o
   2   4   5        299.70        321.87         9.74 o
   3   4   5       1166.06       1204.88        19.77 o
   4   4   5       1526.95       1490.01        22.88 o
   5   4   5          5.50          7.76         1.98 o
   6   4   5         43.99         54.32         4.43 o
   7   4   5          0.43         -1.32         1.99 o
   8   4   5        140.04        147.67        14.19 o
   9   4   5          0.73          3.47         2.50 o
  -7   5   5         59.00         53.94         9.27 o
  -6   5   5          6.59          5.02         3.32 o
  -5   5   5        128.60        143.16        13.68 o
  -4   5   5          0.62         -2.79         3.46 o
  -3   5   5        233.95        215.92        11.10 o
  -2   5   5          3.50          2.59         1.18 o
  -1   5   5        407.10        433.53        13.06 o
   0   5   5        266.44        259.70         9.87 o
   1   5   5         26.51         26.29         3.17 o
   2   5   5        264.81        254.99         9.70 o
   3   5   5        217.53        201.76         8.91 o
   4   5   5        781.07        752.79        14.49 o
   5   5   5          0.52          2.36         1.21 o
   6   5   5        260.30        264.95        10.27 o
   7   5   5         28.59         27.52         3.31 o
   8   5   5        122.14        141.95        14.13 o
   9   5   5         14.20         15.08         5.33 o
  -6   6   5         24.71         14.46         4.37 o
  -5   6   5        171.13        171.36        15.55 o
  -4   6   5         14.69         13.01         4.13 o
  -3   6   5        528.76        546.94        24.51 o
  -2   6   5         57.14         52.46         7.38 o
  -1   6   5        487.97        486.05        21.19 o
   0   6   5         46.13         50.60         4.67 o
   1   6   5       1026.32       1067.34        24.44 o
   2   6   5         23.16         27.99         3.74 o
   3   6   5         23.57         17.66         3.16 o
   4   6   5        153.82        157.10         8.85 o
   5   6   5          6.94         11.88         3.97 o
   6   6   5        440.29        422.96        22.70 o
   7   6   5         43.11         41.88         4.17 o
   8   6   5         36.85         30.11         6.45 o
   9   6   5          3.47          4.81         3.44 o
  -5   7   5         44.76         35.51         7.64 o
  -4   7   5          1.56          0.11         1.97 o
  -3   7   5        463.94        461.34        23.98 o
  -2   7   5         36.34         48.17         7.74 o
  -1   7   5          6.32          8.70         3.46 o
   0   7   5          2.82          1.49         2.08 o
   1   7   5        193.29        191.82        14.07 o
   2   7   5        123.60        127.21        11.53 o
   3   7   5        448.36        433.05        21.85 o
   4   7   5        113.86        124.09        12.03 o
   5   7   5        111.88        129.99        12.60 o
   6   7   5         11.50         16.84         4.86 o
   7   7   5         13.08         12.61         4.62 o
   8   7   5         39.00         38.54         8.13 o
  -4   8   5         58.09         71.75        10.36 o
  -3   8   5        118.37        120.79        13.29 o
  -2   8   5          2.77          6.99         3.93 o
  -1   8   5        109.24        106.75        11.97 o
   0   8   5         52.00         46.18         7.53 o
   1   8   5        138.47        147.56        13.46 o
   2   8   5          1.26          2.57         2.94 o
   3   8   5         24.41         20.44         5.35 o
   4   8   5         22.79         24.69         5.89 o
   5   8   5         36.58         31.12         6.63 o
   6   8   5         22.65         25.72         6.58 o
   7   8   5         31.07         32.38         7.36 o
  -3   9   5          7.56          8.98         3.90 o
  -2   9   5         71.49         72.55        10.56 o
  -1   9   5         67.71         78.12        10.71 o
   0   9   5         46.21         42.86         7.89 o
   1   9   5         36.29         39.38         7.89 o
   2   9   5          3.83         -1.83         3.59 o
   3   9   5         46.81         52.79         9.19 o
   4   9   5          0.26          0.88         2.80 o
   5   9   5         90.56        106.50        13.11 o
   6   9   5          1.33          4.46         2.58 o
   0  10   5         53.89         65.03        10.41 o
   1  10   5         28.15         24.36         6.56 o
   2  10   5          0.22         -1.65         3.51 o
   3  10   5        121.26        124.81        14.35 o
  -3  -9   6         47.49         41.66         8.03 o
  -2  -9   6          0.14          1.55         2.17 o
  -1  -9   6         29.62         34.37         7.12 o
  -5  -8   6          9.43         11.06         4.35 o
  -4  -8   6          0.22         -2.17         2.17 o
  -3  -8   6        154.78        109.46        12.43 o
  -2  -8   6          1.58          2.81         3.08 o
  -1  -8   6        249.40        180.20        14.96 o
   0  -8   6          4.05         -1.89         2.23 o
   1  -8   6          1.03          0.31         1.65 o
   2  -8   6         43.18         43.05         6.81 o
  -6  -7   6          1.09         -1.94         3.88 o
  -5  -7   6         16.22         16.77         5.37 o
  -4  -7   6         59.05         66.46         9.69 o
  -3  -7   6         13.52         12.91         4.11 o
  -2  -7   6          8.31          5.76         2.73 o
  -1  -7   6        191.33        195.95        14.66 o
   0  -7   6         16.38         16.72         3.20 o
   1  -7   6        383.39        408.84        15.52 o
   2  -7   6         38.47         41.44         5.08 o
   3  -7   6         78.78         80.02         9.97 o
  -7  -6   6          9.41         -1.61         2.37 o
  -6  -6   6        135.00        148.71        15.13 o
  -5  -6   6         14.42         17.34         5.19 o
  -4  -6   6        190.99        190.67         9.11 o
  -3  -6   6         34.54         35.29         4.17 o
  -2  -6   6          2.48          2.85         1.11 o
  -1  -6   6         87.90         90.67         5.37 o
   0  -6   6         28.77         21.42         2.58 o
   1  -6   6        219.95        220.22         9.11 o
   2  -6   6         10.56         12.31         2.55 o
   3  -6   6        166.03        177.69         9.66 o
   4  -6   6          9.07          7.22         2.08 o
   5  -6   6         36.75         35.88         8.28 o
  -7  -5   6          9.02          9.32         5.49 o
  -6  -5   6        211.65        231.44        18.21 o
  -5  -5   6         47.71         40.26         7.28 o
  -4  -5   6        352.15        356.96        17.14 o
  -3  -5   6          1.57          1.58         1.17 o
  -2  -5   6         20.02         21.18         2.07 o
  -1  -5   6        200.25        198.84         6.29 o
   0  -5   6         20.77         20.67         2.31 o
   1  -5   6        604.37        613.28        13.70 o
   2  -5   6        111.95        101.25         4.99 o
   3  -5   6        550.65        556.90        16.49 o
   4  -5   6         46.11         50.19         4.42 o
   5  -5   6        170.40        173.32         9.34 o
   6  -5   6         17.58         32.72         7.66 o
  -7  -4   6         17.30         18.22         5.55 o
  -6  -4   6        281.60        290.52        19.95 o
  -5  -4   6        651.14        623.20        27.12 o
  -4  -4   6       1003.26       1068.01        15.93 o
  -3  -4   6         89.02         83.37         3.78 o
  -2  -4   6        412.93        434.34        11.22 o
  -1  -4   6        531.80        531.14         9.45 o
   0  -4   6        162.78        148.44         5.88 o
   1  -4   6        215.01        224.50         5.94 o
   2  -4   6          7.94          6.00         1.57 o
   3  -4   6        362.52        381.49        11.29 o
   4  -4   6         31.42         29.61         2.73 o
   5  -4   6        114.18        114.28         8.97 o
   6  -4   6         27.27         19.95         3.14 o
   7  -4   6        121.72        120.41        13.55 o
  -8  -3   6          2.47         -2.47         2.85 o
  -7  -3   6         87.23        101.38        12.29 o
  -6  -3   6        265.84        280.82        19.03 o
  -5  -3   6        277.83        277.56        17.31 o
  -4  -3   6       1107.99       1104.91        14.96 o
  -3  -3   6        272.48        278.92         6.38 o
  -2  -3   6        447.99        426.96         7.90 o
  -1  -3   6         22.80         27.75         2.01 o
   0  -3   6        320.94        313.17         6.83 o
   1  -3   6          8.98          6.04         0.95 o
   2  -3   6         51.42         41.34         1.95 o
   3  -3   6        216.19        207.30         7.31 o
   4  -3   6        114.54        106.32         4.69 o
   5  -3   6        102.85        119.12         5.48 o
   6  -3   6        198.79        198.97         8.33 o
   7  -3   6        135.83        149.39         8.62 o
   8  -3   6          2.70          1.71         1.85 o
  -8  -2   6          1.59          0.55         2.39 o
  -7  -2   6         70.18         80.57        11.07 o
  -6  -2   6         95.94        101.27        11.18 o
  -5  -2   6         48.96         47.91         7.12 o
  -4  -2   6        340.37        327.03         7.54 o
  -3  -2   6        127.82        136.48         5.00 o
  -2  -2   6        952.46        975.90        10.99 o
  -1  -2   6        214.37        205.56         4.87 o
   0  -2   6         59.62         44.13         2.08 o
   1  -2   6        270.01        282.87         5.90 o
   2  -2   6        567.44        539.06         6.75 o
   3  -2   6        445.32        473.86         7.24 o
   4  -2   6          1.22          0.98         0.55 o
   5  -2   6          4.41          6.96         1.50 o
   6  -2   6         49.48         42.66         3.41 o
   7  -2   6        185.75        204.31        18.37 o
   8  -2   6          0.96         -0.69         1.26 o
  -8  -1   6          9.30          9.00         4.50 o
  -7  -1   6        229.34        245.42        18.55 o
  -6  -1   6         23.98         14.93         4.21 o
  -5  -1   6        113.47        103.09         6.12 o
  -4  -1   6        191.68        167.15         5.40 o
  -3  -1   6        700.68        722.99        11.22 o
  -2  -1   6       1686.81       1689.74        16.32 o
  -1  -1   6        152.70        141.50         4.22 o
   0  -1   6       1237.25       1133.03        11.30 o
   1  -1   6        653.52        642.13        13.45 o
   2  -1   6        445.98        438.97         9.88 o
   3  -1   6        880.33        931.51        10.61 o
   4  -1   6         55.94         40.64         2.30 o
   5  -1   6        219.39        200.49         6.60 o
   6  -1   6          7.54          6.04         1.22 o
   7  -1   6        304.75        299.01        11.63 o
   8  -1   6          1.95          2.70         2.05 o
   9  -1   6        135.29        126.24        12.41 o
  -8   0   6          7.80         10.71         4.51 o
  -7   0   6        523.90        505.19        26.65 o
  -6   0   6        257.31        214.98         5.08 o
  -5   0   6        606.41        604.67        24.53 o
  -4   0   6        391.80        391.66        12.68 o
  -3   0   6        885.81        873.59        17.11 o
  -2   0   6          9.16          2.78         0.77 o
  -1   0   6       1071.40       1066.21        11.44 o
   0   0   6       1619.78       1488.48        10.48 o
   1   0   6        444.48        434.92        14.98 o
   2   0   6       1055.19       1028.13        17.17 o
   3   0   6          3.74          2.72         0.56 o
   4   0   6        189.44        177.51         4.79 o
   5   0   6          1.42          1.08         0.93 o
   6   0   6         68.43         68.12         3.63 o
   7   0   6        319.58        338.30         8.65 o
   8   0   6          2.96          2.18         1.14 o
   9   0   6        159.33        149.78        13.75 o
  -8   1   6          0.22          2.38         2.81 o
  -7   1   6         77.82        110.01        12.52 o
  -6   1   6         54.20         38.95         7.95 o
  -5   1   6        977.99        955.61        55.70 o
  -4   1   6          5.64          5.08         1.63 o
  -3   1   6        355.01        356.43        11.16 o
  -2   1   6         44.09         53.73         3.83 o
  -1   1   6       1402.32       1466.48        16.69 o
   0   1   6       3809.32       3868.40        22.36 o
   1   1   6        574.13        558.58         7.16 o
   2   1   6        787.08        716.09         7.33 o
   3   1   6          4.13          1.82         0.48 o
   4   1   6       1083.34       1147.35        13.41 o
   5   1   6         14.81         14.28         1.49 o
   6   1   6        134.50        131.77         5.68 o
   7   1   6        119.54        119.99         7.62 o
   8   1   6         18.77         18.83         3.01 o
   9   1   6         80.62         86.48        10.57 o
  10   1   6          2.13         -3.62         3.62 o
  -8   2   6         37.54         56.50         9.80 o
  -7   2   6         67.35         76.69        10.73 o
  -6   2   6          0.61          1.95         1.43 o
  -5   2   6        339.01        304.03        46.56 o
  -4   2   6          8.52         13.07         2.46 o
  -3   2   6        193.30        223.25         9.23 o
  -2   2   6        234.18        269.08         9.02 o
  -1   2   6       1145.47       1142.83        16.33 o
   0   2   6       2640.43       2832.18        22.92 o
   1   2   6        528.14        488.72        23.13 o
   2   2   6        703.85        642.68        16.11 o
   3   2   6          3.97          7.14         1.06 o
   4   2   6       2737.97       2808.09        28.36 o
   5   2   6        129.53        132.46         5.28 o
   6   2   6       1037.16       1023.72        13.68 o
   7   2   6         43.14         42.92         3.07 o
   8   2   6         15.46         15.05         5.12 o
   9   2   6         65.39         64.29         9.29 o
  10   2   6          0.36         -1.02         1.99 o
  -7   3   6          5.55          4.34         3.17 o
  -6   3   6         34.89         27.91         3.76 o
  -5   3   6          9.17         10.40         2.43 o
  -4   3   6          9.47          9.54         3.51 o
  -3   3   6        851.40        845.33        18.59 o
  -2   3   6        103.08         98.65         5.82 o
  -1   3   6       1717.06       1801.00        46.95 o
   0   3   6        162.00        156.63         6.28 o
   1   3   6          4.17          8.66         1.45 o
   2   3   6       1042.44       1076.65        15.58 o
   3   3   6        139.69        158.92         6.16 o
   4   3   6        284.88        262.97         7.23 o
   5   3   6         34.69         39.44         3.01 o
   6   3   6        752.87        750.86        13.88 o
   7   3   6         31.41         31.28         3.82 o
   8   3   6        168.66        171.82        17.00 o
   9   3   6          4.78          5.50         3.02 o
  10   3   6          6.56          3.53         2.66 o
  -7   4   6         27.71         40.47         8.23 o
  -6   4   6        112.60        127.15        13.40 o
  -5   4   6         18.31         18.03         5.14 o
  -4   4   6        307.20        281.58        46.71 o
  -3   4   6         12.63         18.56         2.91 o
  -2   4   6         32.14         32.04         5.43 o
  -1   4   6         30.70         29.41         3.30 o
   0   4   6          1.60          1.70         0.89 o
   1   4   6        932.98        932.69        16.56 o
   2   4   6        787.18        817.35        15.62 o
   3   4   6        829.76        880.76        16.86 o
   4   4   6        787.51        784.61        16.42 o
   5   4   6          7.56          9.36         1.65 o
   6   4   6        279.10        288.96         8.82 o
   7   4   6         10.29          9.67         2.08 o
   8   4   6         66.38         74.12         5.41 o
   9   4   6          8.69          6.63         3.35 o
  -6   5   6         43.75         50.36         8.69 o
  -5   5   6         10.47          8.95         3.69 o
  -4   5   6         54.09         49.88         7.63 o
  -3   5   6        137.89        131.93        11.45 o
  -2   5   6         78.43         73.94         9.03 o
  -1   5   6        261.74        297.35        13.51 o
   0   5   6          9.23         12.49         2.41 o
   1   5   6        677.37        620.95        15.06 o
   2   5   6         82.77         89.21         7.48 o
   3   5   6       1375.40       1430.91        26.24 o
   4   5   6        175.59        159.05         8.33 o
   5   5   6         32.29         32.50         3.82 o
   6   5   6        210.52        211.61         9.52 o
   7   5   6          3.58          3.45         1.95 o
   8   5   6        157.61        158.99        15.02 o
   9   5   6         11.27          9.43         3.86 o
  -6   6   6         52.61         40.80         7.90 o
  -5   6   6          2.29         -4.24         4.24 o
  -4   6   6        431.06        447.37        24.00 o
  -3   6   6          1.28          1.62         2.64 o
  -2   6   6        268.64        226.09        15.35 o
  -1   6   6        413.80        442.92        20.53 o
   0   6   6         10.85          5.89         1.66 o
   1   6   6        314.46        311.13        28.15 o
   2   6   6       1297.12       1273.33        37.22 o
   3   6   6       1852.02       1866.09        29.06 o
   4   6   6         63.43         67.50         5.77 o
   5   6   6        228.66        223.92        15.26 o
   6   6   6        209.97        207.66        15.64 o
   7   6   6         19.92         26.75         3.70 o
   8   6   6        189.26        183.37        16.59 o
   9   6   6         12.44          7.89         4.15 o
  -5   7   6          0.19          3.23         3.02 o
  -4   7   6        306.35        299.70        20.56 o
  -3   7   6         23.85         22.98         5.79 o
  -2   7   6          9.30         15.81         5.25 o
  -1   7   6         12.89         12.75         3.83 o
   0   7   6         94.14         69.61         8.67 o
   1   7   6        530.20        562.06        24.06 o
   2   7   6         79.87         77.79         9.19 o
   3   7   6        602.60        586.56        25.68 o
   4   7   6        175.74        162.56        13.97 o
   5   7   6         79.39         83.95        10.13 o
   6   7   6         33.76         28.89         6.18 o
   7   7   6         85.92         75.71         6.17 o
   8   7   6         59.89         55.44         9.24 o
  -4   8   6        159.28        178.30        16.48 o
  -3   8   6          3.30          5.41         3.74 o
  -2   8   6        101.87        104.94        12.27 o
  -1   8   6          2.21          5.91         3.90 o
   0   8   6         48.75         49.37         7.90 o
   1   8   6        125.43        131.04        12.58 o
   2   8   6          2.94          7.63         4.05 o
   3   8   6        232.47        240.03        17.66 o
   4   8   6          2.79         -3.21         3.68 o
   5   8   6         96.41        100.79        12.04 o
   6   8   6         11.87         16.57         5.10 o
   7   8   6         33.46         47.37         8.46 o
  -2   9   6        146.18        158.82        15.56 o
  -1   9   6          1.27          6.17         4.29 o
   0   9   6        207.77        234.94        18.44 o
   1   9   6          0.33         -3.79         4.26 o
   2   9   6          1.07          1.74         2.09 o
   3   9   6         19.52         22.82         6.57 o
   4   9   6         38.35         38.32         7.71 o
   5   9   6         97.50        110.26        13.07 o
   6   9   6          0.17          2.78         2.92 o
   0  10   6        192.43        200.29        17.85 o
   1  10   6         29.31         28.51         7.38 o
   2  10   6         50.18         53.14         9.46 o
   3  10   6         46.34         60.97        10.25 o
  -2  -9   7         13.37         15.28         4.78 o
  -1  -9   7         48.84         45.38         8.12 o
  -4  -8   7         48.09         33.28         7.02 o
  -3  -8   7         12.54         10.28         4.23 o
  -2  -8   7          1.00          4.60         2.99 o
  -1  -8   7         43.44         33.66         6.58 o
   0  -8   7         32.63         19.44         4.86 o
   1  -8   7        207.48        199.25        14.74 o
  -5  -7   7          3.45          6.26         2.84 o
  -4  -7   7         16.26         14.54         4.73 o
  -3  -7   7          6.89          2.57         2.19 o
  -2  -7   7         43.00         44.51         7.42 o
  -1  -7   7         62.89         61.96         6.21 o
   0  -7   7        101.07        111.29         8.22 o
   1  -7   7        167.92        187.12        10.42 o
   2  -7   7          1.52         -1.17         1.54 o
   3  -7   7         80.88         75.22        11.76 o
  -6  -6   7         28.03         18.78         6.18 o
  -5  -6   7         31.29         22.38         5.61 o
  -4  -6   7        101.32         94.71        11.01 o
  -3  -6   7         29.01         29.70         3.03 o
  -2  -6   7         26.71         20.55         3.37 o
  -1  -6   7          0.39         -1.12         1.21 o
   0  -6   7         47.41         56.34         5.38 o
   1  -6   7          0.52         -0.40         0.95 o
   2  -6   7        109.17        112.04         7.59 o
   3  -6   7        174.96        177.68         9.43 o
   4  -6   7          0.60         -4.83         4.83 o
   5  -6   7        106.65        114.83        14.27 o
  -7  -5   7         14.47          2.52         2.69 o
  -6  -5   7         35.94         31.61         7.01 o
  -5  -5   7        108.58        111.56        12.27 o
  -4  -5   7         34.87         35.75         3.05 o
  -3  -5   7          2.24          2.40         0.82 o
  -2  -5   7        241.43        242.85         7.15 o
  -1  -5   7         35.79         35.40         2.74 o
   0  -5   7        252.97        258.05        11.34 o
   1  -5   7        153.80        141.35         5.82 o
   2  -5   7        715.42        719.16        19.94 o
   3  -5   7         79.67         86.75         4.74 o
   4  -5   7          6.78          5.56         1.75 o
   5  -5   7        158.86        159.69         8.59 o
   6  -5   7         27.93         23.93         6.88 o
  -7  -4   7         42.94         64.42        10.11 o
  -6  -4   7          2.00          7.06         3.65 o
  -5  -4   7        199.17        209.69        15.90 o
  -4  -4   7        182.38        193.24         8.35 o
  -3  -4   7         10.45          8.87         1.30 o
  -2  -4   7        698.78        722.96        11.46 o
  -1  -4   7         11.09         13.23         1.58 o
   0  -4   7        709.37        702.04        15.90 o
   1  -4   7         26.12         23.10         2.12 o
   2  -4   7        568.79        575.52        14.80 o
   3  -4   7         58.32         52.18         3.32 o
   4  -4   7        180.12        186.97         6.61 o
   5  -4   7        290.70        301.95        11.14 o
   6  -4   7          8.48         11.31         4.45 o
   7  -4   7         72.87         73.72        10.91 o
  -8  -3   7          6.90          6.89         2.23 o
  -7  -3   7        136.00        156.52        15.31 o
  -6  -3   7         72.44         67.79         9.53 o
  -5  -3   7        225.52        226.40         6.85 o
  -4  -3   7         14.06         14.32         1.90 o
  -3  -3   7         59.44         55.15         3.63 o
  -2  -3   7        492.76        444.09         8.47 o
  -1  -3   7        199.18        202.58         5.50 o
   0  -3   7       1390.40       1444.87        13.90 o
   1  -3   7        118.28        127.03         4.80 o
   2  -3   7         61.16         56.71         2.82 o
   3  -3   7          0.66          0.14         0.90 o
   4  -3   7        220.48        219.68         6.51 o
   5  -3   7        192.89        196.90         6.75 o
   6  -3   7         15.33         11.68         6.09 o
   7  -3   7        144.00        138.12        13.88 o
   8  -3   7          0.24         -1.78         2.15 o
  -8  -2   7          2.17          8.55         4.39 o
  -7  -2   7         35.63         34.70         7.14 o
  -6  -2   7          0.32          1.27         2.09 o
  -5  -2   7        172.16        167.87         7.75 o
  -4  -2   7        609.57        596.10        11.16 o
  -3  -2   7        161.98        159.32         5.73 o
  -2  -2   7        178.46        173.80         5.73 o
  -1  -2   7        503.90        515.09         9.44 o
   0  -2   7        765.18        782.62         9.02 o
   1  -2   7          3.01          1.73         0.51 o
   2  -2   7        388.06        367.56         8.92 o
   3  -2   7        140.52        140.93         3.66 o
   4  -2   7         25.45         25.97         1.88 o
   5  -2   7         27.40         33.80         2.66 o
   6  -2   7         25.63         20.89         3.07 o
   7  -2   7        110.92        122.50         7.41 o
   8  -2   7          3.46          8.15         3.55 o
  -8  -1   7         21.59         19.16         5.47 o
  -7  -1   7         56.39         72.36        10.46 o
  -6  -1   7         31.62         29.85         6.31 o
  -5  -1   7        194.54        206.26         6.86 o
  -4  -1   7         32.75         33.29         2.58 o
  -3  -1   7       1126.04       1134.91        18.51 o
  -2  -1   7         20.28         28.13         2.24 o
  -1  -1   7       1262.52       1385.50        13.82 o
   0  -1   7        131.69        211.61         5.19 o
   1  -1   7        470.10        505.66        12.85 o
   2  -1   7       5359.02       5382.97        44.43 o
   3  -1   7        136.14        121.10         7.05 o
   4  -1   7        216.07        226.98         5.08 o
   5  -1   7        124.30        107.56         5.75 o
   6  -1   7         48.89         44.91         3.31 o
   7  -1   7         49.90         58.48         4.13 o
   8  -1   7          6.76          2.77         1.20 o
  -8   0   7         33.11         23.70         6.13 o
  -7   0   7          0.67          0.14         2.56 o
  -6   0   7          5.02          6.17         1.00 o
  -5   0   7        173.24        186.23        15.70 o
  -4   0   7          6.33          8.38         2.09 o
  -3   0   7       1180.28       1103.17        14.91 o
  -2   0   7        120.92        118.01         4.54 o
  -1   0   7       3607.37       3508.49        34.80 o
   0   0   7        293.78        356.07         5.49 o
   1   0   7       1703.86       1906.68        33.67 o
   2   0   7         19.08         15.83         2.85 o
   3   0   7         30.60         23.89         1.05 o
   4   0   7        293.74        295.45         5.05 o
   5   0   7          4.29          5.89         1.48 o
   6   0   7        664.85        626.47        12.56 o
   7   0   7          0.60          0.21         1.02 o
   8   0   7         23.42         25.29         4.18 o
   9   0   7         39.38         48.25         7.89 o
  -8   1   7        102.70        113.34        13.67 o
  -7   1   7         11.04         10.75         4.09 o
  -6   1   7        234.53        229.30         9.16 o
  -5   1   7         32.37         42.19         6.81 o
  -4   1   7          1.19          3.91         1.66 o
  -3   1   7        303.47        317.05        16.02 o
  -2   1   7          5.87          3.52         1.11 o
  -1   1   7       1557.93       1556.52        23.98 o
   0   1   7        172.32        173.39         5.03 o
   1   1   7       1078.45       1102.88        15.01 o
   2   1   7       1227.21       1181.97        20.94 o
   3   1   7        129.59        120.66         3.55 o
   4   1   7        424.18        408.71         7.88 o
   5   1   7         31.04         30.91         2.11 o
   6   1   7        759.53        733.51        11.31 o
   7   1   7         13.66          7.65         1.35 o
   8   1   7          0.82          0.36         1.25 o
   9   1   7          5.83          5.21         2.79 o
  -7   2   7          0.20         -3.12         3.12 o
  -6   2   7        152.70        161.23         8.52 o
  -5   2   7         90.16         85.88         9.87 o
  -4   2   7         11.38         13.88         5.09 o
  -3   2   7          8.31          6.63         1.63 o
  -2   2   7         47.05         45.40         3.86 o
  -1   2   7       1022.90       1057.28        16.29 o
   0   2   7        459.76        559.30        10.34 o
   1   2   7        760.93        690.44        12.59 o
   2   2   7       1414.03       1385.65        14.74 o
   3   2   7        563.35        578.29         9.00 o
   4   2   7        341.78        328.37         7.56 o
   5   2   7          8.71          8.95         1.54 o
   6   2   7        473.33        480.77        10.93 o
   7   2   7         74.04         65.10         3.74 o
   8   2   7        310.76        311.99        12.22 o
   9   2   7          0.39          3.52         3.25 o
  10   2   7         38.56         45.43         7.97 o
  -7   3   7         82.65         86.30        11.74 o
  -6   3   7        210.28        202.56        10.11 o
  -5   3   7          8.48          4.59         2.39 o
  -4   3   7       1041.45       1068.94        32.41 o
  -3   3   7         98.81        113.15         6.98 o
  -2   3   7          6.45          8.93         1.88 o
  -1   3   7       1044.25       1096.41        40.38 o
   0   3   7        358.51        377.12         9.89 o
   1   3   7        299.38        294.17         8.28 o
   2   3   7        107.31         88.79         4.55 o
   3   3   7        161.07        147.70         6.29 o
   4   3   7        501.91        491.34         9.96 o
   5   3   7        145.44        154.59         5.98 o
   6   3   7        565.78        561.81        20.34 o
   7   3   7         72.93         73.29         5.72 o
   8   3   7         55.02         61.46         5.43 o
   9   3   7          5.60          2.77         2.16 o
  10   3   7         33.54         37.14         8.08 o
  -7   4   7          2.73          5.42         3.44 o
  -6   4   7        156.04        159.29        15.35 o
  -5   4   7          5.67          3.00         2.70 o
  -4   4   7         86.49         77.83         9.19 o
  -3   4   7         29.11         22.18         4.02 o
  -2   4   7        162.36        137.85         7.53 o
  -1   4   7       1456.51       1451.92        22.79 o
   0   4   7          1.65          2.23         0.99 o
   1   4   7        178.00        178.90         7.34 o
   2   4   7          9.55         11.15         2.02 o
   3   4   7       1088.60       1101.25        24.59 o
   4   4   7        284.95        281.37         9.83 o
   5   4   7         14.10         14.43         2.00 o
   6   4   7        217.38        196.86         7.41 o
   7   4   7         13.37         13.67         2.49 o
   8   4   7         66.25         72.48         5.73 o
   9   4   7         22.55         17.60         5.15 o
  10   4   7         42.01         50.31         9.03 o
  -6   5   7        114.99        143.78        14.85 o
  -5   5   7          1.09          0.97         1.93 o
  -4   5   7        144.76        154.57        13.47 o
  -3   5   7         51.43         46.51         7.00 o
  -2   5   7         75.47         56.09         7.07 o
  -1   5   7        502.73        530.05        14.85 o
   0   5   7        101.05        123.71        10.22 o
   1   5   7        286.75        320.48        10.93 o
   2   5   7         17.78         22.31         3.10 o
   3   5   7        769.38        746.14        16.92 o
   4   5   7         31.35         27.19         2.76 o
   5   5   7        201.65        210.95        10.01 o
   6   5   7         71.82         70.35         6.44 o
   7   5   7         44.20         48.89         5.34 o
   8   5   7          7.50          4.90         2.99 o
   9   5   7        164.04        149.53        15.13 o
  -6   6   7         38.48         32.76         7.29 o
  -5   6   7          0.55         -3.30         4.21 o
  -4   6   7        207.33        218.85        17.17 o
  -3   6   7        115.43        118.65        12.03 o
  -2   6   7        249.60        241.43        16.04 o
  -1   6   7         16.38         25.37         5.41 o
   0   6   7         32.62         24.82         5.15 o
   1   6   7         24.32         22.14         3.11 o
   2   6   7        226.99        222.36         9.90 o
   3   6   7        237.97        246.98        10.59 o
   4   6   7         23.48         24.63         5.21 o
   5   6   7        235.63        239.99        15.75 o
   6   6   7          0.84         -1.54         1.97 o
   7   6   7        177.38        178.74         9.43 o
   8   6   7          8.21          6.46         1.65 o
   9   6   7         64.96         54.31         9.32 o
  -5   7   7          8.25         12.41         5.08 o
  -4   7   7        234.29        261.02        19.67 o
  -3   7   7          4.64         10.70         4.70 o
  -2   7   7         97.12        113.57        11.81 o
  -1   7   7         68.67         58.02         8.34 o
   0   7   7        304.99        290.00        17.71 o
   1   7   7        118.89        110.57        10.85 o
   2   7   7         31.77         28.60         5.84 o
   3   7   7          1.33          4.04         2.85 o
   4   7   7          5.93          5.67         3.92 o
   5   7   7        133.01        150.56        13.52 o
   6   7   7         69.60         63.30         9.26 o
   7   7   7        145.97        164.89         9.66 o
   8   7   7          7.83          9.12         4.35 o
  -4   8   7         89.78         94.75        12.14 o
  -3   8   7         48.02         41.61         8.14 o
  -2   8   7        152.35        163.12        15.14 o
  -1   8   7         16.96          9.76         4.09 o
   0   8   7        193.88        193.28        15.77 o
   1   8   7         14.87         17.75         4.94 o
   2   8   7        145.72        164.97        14.57 o
   3   8   7        196.19        205.95        16.41 o
   4   8   7          5.55          0.35         2.77 o
   5   8   7         68.36         75.81         7.41 o
   6   8   7          9.86         11.30         4.64 o
   7   8   7         82.89        105.20        12.79 o
  -2   9   7        204.54        219.68        18.34 o
  -1   9   7          2.24         -0.85         2.46 o
   0   9   7        156.31        172.34        15.79 o
   1   9   7          3.46         10.10         3.94 o
   2   9   7         76.35         84.90        11.21 o
   3   9   7         50.00         46.56         8.58 o
   4   9   7         12.54          8.78         3.91 o
   5   9   7          0.25         -0.96         3.11 o
   6   9   7          9.50         11.21         3.98 o
   1  10   7          2.72          4.26         3.77 o
   2  10   7         63.66         70.19        10.89 o
   3  10   7         11.69          6.53         3.40 o
  -4  -8   8         27.97         25.14         6.49 o
  -3  -8   8         24.45         19.93         5.73 o
  -2  -8   8         79.37         63.24         9.09 o
  -1  -8   8          1.91          0.65         2.07 o
   0  -8   8         30.72         24.09         5.48 o
  -5  -7   8          4.95         -1.04         2.07 o
  -4  -7   8         17.48         13.67         4.64 o
  -3  -7   8          0.29          1.78         2.10 o
  -2  -7   8        179.90        174.56        14.48 o
  -1  -7   8          2.05         -0.23         1.40 o
   0  -7   8         84.48         84.83         7.22 o
   1  -7   8          8.26          6.53         3.17 o
   2  -7   8         69.54         70.12        10.84 o
  -6  -6   8          4.60          5.57         2.47 o
  -5  -6   8         43.82         27.35         6.50 o
  -4  -6   8        124.09        118.97        12.34 o
  -3  -6   8         11.50         14.07         2.69 o
  -2  -6   8        123.49        129.93         8.44 o
  -1  -6   8         31.76         32.49         3.17 o
   0  -6   8         78.43         83.40         5.05 o
   1  -6   8         55.51         63.78         9.72 o
   2  -6   8         74.00         88.69         6.55 o
   3  -6   8         33.81         26.66         7.20 o
   4  -6   8          2.61          0.57         3.44 o
  -7  -5   8         18.69         24.62         6.35 o
  -6  -5   8          4.67         -0.52         2.00 o
  -5  -5   8         53.65         61.15         9.06 o
  -4  -5   8        284.42        282.28         8.72 o
  -3  -5   8         50.08         53.20         4.02 o
  -2  -5   8        236.61        225.51         7.09 o
  -1  -5   8         10.27          7.25         1.54 o
   0  -5   8        149.64        152.49         6.29 o
   1  -5   8          5.44          4.13         1.25 o
   2  -5   8         90.00         90.13         4.50 o
   3  -5   8          3.58          3.08         1.76 o
   4  -5   8         73.49         74.28         5.45 o
   5  -5   8         38.11         30.30         7.12 o
  -7  -4   8         87.23         69.78        10.60 o
  -6  -4   8          1.55         -0.57         2.17 o
  -5  -4   8        464.90        479.99        12.40 o
  -4  -4   8         55.16         51.34         4.51 o
  -3  -4   8          3.79          5.62         1.21 o
  -2  -4   8        177.91        181.72         5.92 o
  -1  -4   8         78.43         80.36         3.83 o
   0  -4   8       1086.18       1101.08        16.39 o
   1  -4   8         10.76          7.85         1.52 o
   2  -4   8        390.78        437.89        15.56 o
   3  -4   8          5.37          7.02         1.18 o
   4  -4   8        192.15        213.16         8.35 o
   5  -4   8          5.31          4.83         2.77 o
   6  -4   8         39.67         33.82         7.21 o
   7  -4   8          0.55          1.49         2.43 o
  -7  -3   8          6.48          4.30         2.78 o
  -6  -3   8          2.99          3.36         2.84 o
  -5  -3   8        273.29        271.96         8.54 o
  -4  -3   8        183.43        184.34         8.03 o
  -3  -3   8       1110.68       1114.82        23.36 o
  -2  -3   8        212.12        202.75         5.87 o
  -1  -3   8        524.18        564.86         9.43 o
   0  -3   8         86.51         83.73         3.43 o
   1  -3   8         53.52         53.82         2.57 o
   2  -3   8        942.91        956.18        24.33 o
   3  -3   8        158.87        166.03         7.48 o
   4  -3   8        142.79        143.24         4.87 o
   5  -3   8        110.03        101.29         4.59 o
   6  -3   8        143.48        154.53        14.81 o
   7  -3   8         11.28          9.50         4.04 o
   8  -3   8          0.23         -0.11         1.89 o
  -7  -2   8         36.70         42.73         8.04 o
  -6  -2   8          4.32          4.60         2.80 o
  -5  -2   8        637.42        672.07        16.33 o
  -4  -2   8        238.00        243.50         7.55 o
  -3  -2   8       1537.68       1523.18        18.57 o
  -2  -2   8         35.28         28.03         2.40 o
  -1  -2   8        501.09        506.60         8.43 o
   0  -2   8         90.95         89.39         3.16 o
   1  -2   8         46.95         42.50         1.80 o
   2  -2   8       1420.79       1324.78        18.57 o
   3  -2   8         34.55         34.28         3.83 o
   4  -2   8        318.36        314.17         6.56 o
   5  -2   8         54.52         53.98         3.11 o
   6  -2   8         11.28         16.06         2.43 o
   7  -2   8         16.05         18.95         5.06 o
   8  -2   8         49.92         41.66         7.65 o
  -8  -1   8         91.57        102.04        12.88 o
  -7  -1   8         11.76         16.00         5.19 o
  -6  -1   8         15.77          9.98         3.86 o
  -5  -1   8        212.20        220.55         7.92 o
  -4  -1   8         92.13         91.70         4.63 o
  -3  -1   8        583.33        555.34        10.97 o
  -2  -1   8        160.46        163.53         5.63 o
  -1  -1   8       1447.43       1400.59        25.17 o
   0  -1   8        147.86        163.37         4.80 o
   1  -1   8       2437.96       2514.15        45.03 o
   2  -1   8        840.87        870.64        35.70 o
   3  -1   8         99.44         83.95         5.55 o
   4  -1   8        154.05        168.40         3.77 o
   5  -1   8         12.89         15.57         1.64 o
   6  -1   8         62.33         71.73         3.98 o
   7  -1   8         24.55         22.90         5.92 o
   8  -1   8         59.69         60.46         8.79 o
  -8   0   8        166.78        178.03        17.02 o
  -7   0   8         35.78         27.48         6.79 o
  -6   0   8         75.42         76.30         4.70 o
  -5   0   8        177.18        174.69         7.61 o
  -4   0   8         11.22         13.43         1.76 o
  -3   0   8        311.20        313.57         8.27 o
  -2   0   8        230.45        259.61         7.01 o
  -1   0   8        541.50        494.30         8.60 o
   0   0   8         17.58         16.74         1.28 o
   1   0   8          3.20          2.39         0.79 o
   2   0   8        332.11        376.57        16.74 o
   3   0   8       1537.25       1632.19        25.61 o
   4   0   8        223.27        234.55         4.96 o
   5   0   8        148.72        139.18         4.12 o
   6   0   8         85.24         93.68         3.91 o
   7   0   8          2.68          5.31         1.68 o
   8   0   8        108.50        111.70         7.68 o
  -7   1   8         44.67         54.00         8.96 o
  -6   1   8        182.89        196.85        16.15 o
  -5   1   8          0.41          0.66         1.50 o
  -4   1   8        201.34        212.76         9.88 o
  -3   1   8         72.02         65.76         5.04 o
  -2   1   8        100.60         88.35         5.22 o
  -1   1   8        675.91        647.08        12.02 o
   0   1   8          1.26          0.66         0.56 o
   1   1   8        593.39        569.79         8.51 o
   2   1   8        424.64        415.22         4.29 o
   3   1   8        187.19        163.25         3.81 o
   4   1   8        360.84        371.92         7.16 o
   5   1   8        241.98        225.84         6.54 o
   6   1   8        393.12        394.33         8.14 o
   7   1   8         67.53         60.50         3.95 o
   8   1   8        152.71        160.68        10.45 o
   9   1   8          0.33         -1.26         1.82 o
  -7   2   8         26.37         24.60         6.06 o
  -6   2   8        569.62        572.51        28.00 o
  -5   2   8         17.19          8.98         3.79 o
  -4   2   8        331.17        323.54        17.79 o
  -3   2   8         57.99         56.66         6.60 o
  -2   2   8         24.39         21.80         4.72 o
  -1   2   8        279.75        276.67         8.63 o
   0   2   8         40.73         38.91         2.86 o
   1   2   8       1990.03       1989.72        27.14 o
   2   2   8        254.96        229.42         7.33 o
   3   2   8        119.15        114.80         4.16 o
   4   2   8          8.04          8.90         1.27 o
   5   2   8        991.53        963.96        14.17 o
   6   2   8        304.96        287.77         8.43 o
   7   2   8         50.55         46.46         3.71 o
   8   2   8        136.79        139.22         8.32 o
   9   2   8         64.97         50.95         8.02 o
  -7   3   8          2.44          5.04         2.77 o
  -6   3   8        400.18        402.79        24.19 o
  -5   3   8         16.25         22.41         5.62 o
  -4   3   8        794.50        756.14        28.18 o
  -3   3   8        350.58        366.49        12.73 o
  -2   3   8        597.65        594.92        14.92 o
  -1   3   8          8.96         11.31         1.93 o
   0   3   8        208.79        216.34         7.56 o
   1   3   8       1006.57       1053.99        16.00 o
   2   3   8          4.04          1.71         1.09 o
   3   3   8        222.60        208.28         5.78 o
   4   3   8          1.98          0.79         0.73 o
   5   3   8       1065.23       1048.33        15.58 o
   6   3   8         32.09         33.88         3.06 o
   7   3   8         48.31         47.87         4.34 o
   8   3   8         34.92         35.92         4.88 o
   9   3   8         63.55         47.31         8.38 o
  -6   4   8         12.02         11.34         4.42 o
  -5   4   8          1.09         -2.51         2.51 o
  -4   4   8        112.39        125.80        11.97 o
  -3   4   8        288.64        285.00        16.66 o
  -2   4   8       1258.77       1302.36        46.75 o
  -1   4   8          3.64          1.81         1.07 o
   0   4   8         35.59         23.87         2.79 o
   1   4   8          1.83          5.33         1.35 o
   2   4   8         53.21         66.01         4.50 o
   3   4   8        521.27        539.96        13.16 o
   4   4   8         28.31         29.95         2.66 o
   5   4   8        851.82        840.88        14.83 o
   6   4   8         16.99         15.28         2.12 o
   7   4   8        159.81        169.85         9.07 o
   8   4   8         59.74         56.59         6.49 o
   9   4   8         42.70         45.85         8.26 o
  -6   5   8         40.30         31.18         7.24 o
  -5   5   8         12.75         10.20         3.95 o
  -4   5   8         73.21         72.27         9.65 o
  -3   5   8          0.77          1.01         3.04 o
  -2   5   8        445.37        428.51        20.35 o
  -1   5   8         70.25         76.19         5.76 o
   0   5   8         77.43         74.11         5.53 o
   1   5   8          2.78          2.13         1.05 o
   2   5   8        125.14        127.20         6.93 o
   3   5   8        913.56        929.01        18.81 o
   4   5   8          0.51          0.60         1.11 o
   5   5   8        542.89        538.98        15.23 o
   6   5   8         58.93         58.12         5.49 o
   7   5   8        148.58        149.80         8.68 o
   8   5   8         12.81         11.10         3.89 o
   9   5   8         59.88         69.71        10.03 o
  -5   6   8         66.72         71.22        10.38 o
  -4   6   8         22.93         27.29         6.16 o
  -3   6   8         17.91         18.43         5.22 o
  -2   6   8        187.25        221.21        15.74 o
  -1   6   8        183.19        167.49        13.08 o
   0   6   8        234.26        232.61        14.84 o
   1   6   8         25.88         14.33         3.02 o
   2   6   8        663.56        684.07        17.47 o
   3   6   8         49.75         53.44         5.06 o
   4   6   8          8.44          5.52         2.90 o
   5   6   8         86.48         80.85         9.10 o
   6   6   8          3.37          3.01         2.51 o
   7   6   8        282.65        273.07        11.94 o
   8   6   8          0.45         -2.22         2.33 o
   9   6   8         79.98         71.27        10.77 o
  -4   7   8          0.93          3.73         4.16 o
  -3   7   8         63.16         72.76        10.26 o
  -2   7   8        137.92        142.19        13.61 o
  -1   7   8         54.81         47.21         7.58 o
   0   7   8         46.11         53.50         7.90 o
   1   7   8          6.90          7.94         3.25 o
   2   7   8        343.98        342.43        19.20 o
   3   7   8          0.47         -1.62         2.64 o
   4   7   8        241.38        253.35        17.33 o
   5   7   8         23.54         26.52         4.23 o
   6   7   8         42.43         36.65         7.01 o
   7   7   8         16.79         28.12         4.09 o
   8   7   8          5.39          8.18         3.36 o
  -3   8   8        119.46        126.91        14.00 o
  -2   8   8          6.33          4.93         3.24 o
  -1   8   8         10.77         13.49         4.14 o
   0   8   8        134.74        156.89        14.37 o
   1   8   8          6.20          2.22         3.09 o
   2   8   8        599.98        631.41        28.33 o
   3   8   8         79.26         74.78        10.14 o
   4   8   8        284.99        257.19        18.91 o
   5   8   8          0.48         -0.08         1.98 o
   6   8   8         54.57         54.19         9.04 o
   7   8   8         14.36          8.05         3.96 o
  -2   9   8          1.81          1.92         2.11 o
  -1   9   8        118.20        115.59        13.28 o
   0   9   8         39.92         44.63         8.37 o
   1   9   8          1.99          0.62         2.40 o
   2   9   8        204.21        218.85        18.12 o
   3   9   8         43.97         34.65         7.17 o
   4   9   8         74.54         81.36        11.41 o
   5   9   8         12.10          8.59         2.56 o
   6   9   8         98.96        109.41        13.33 o
   1  10   8         37.17         51.89         9.68 o
   2  10   8         51.21         76.27        11.40 o
   3  10   8          0.82          2.86         3.23 o
  -3  -8   9         16.76         20.67         5.72 o
  -2  -8   9         71.37         66.53         9.50 o
  -5  -7   9         13.58          6.36         3.52 o
  -4  -7   9          2.91         -2.80         2.80 o
  -3  -7   9         44.68         38.65         7.11 o
  -2  -7   9          5.51          6.75         2.18 o
  -1  -7   9          5.66          3.37         1.69 o
   0  -7   9         69.97         60.03         9.43 o
   1  -7   9         30.27         29.42         7.52 o
   2  -7   9        156.68        156.75        16.90 o
  -6  -6   9          0.12          0.55         1.83 o
  -5  -6   9         90.11         64.57         9.82 o
  -4  -6   9         12.27         13.91         4.36 o
  -3  -6   9         55.51         57.11         5.66 o
  -2  -6   9         66.15         56.41         9.34 o
  -1  -6   9          1.08          0.07         1.37 o
   0  -6   9         63.12         70.93         6.10 o
   1  -6   9          7.95          6.80         2.06 o
   2  -6   9        207.14        192.83        17.85 o
   3  -6   9          1.44         -4.36         4.56 o
  -6  -5   9          3.96         -2.61         2.61 o
  -5  -5   9        195.31        175.27        15.47 o
  -4  -5   9         40.33         38.20         4.29 o
  -3  -5   9         96.84        104.10         7.19 o
  -2  -5   9        184.18        172.85         7.20 o
  -1  -5   9         18.86         11.71         1.88 o
   0  -5   9         71.70         62.94         4.56 o
   1  -5   9         12.90          7.49         1.56 o
   2  -5   9        138.13        138.75        14.55 o
   3  -5   9         20.89         19.44         5.97 o
   4  -5   9        216.11        227.11        19.36 o
   5  -5   9          3.17         -1.16         3.35 o
  -7  -4   9         19.97         20.40         6.12 o
  -6  -4   9         16.16         15.25         5.10 o
  -5  -4   9          3.49          5.01         3.51 o
  -4  -4   9         69.38         67.55         5.37 o
  -3  -4   9        284.75        303.66         8.04 o
  -2  -4   9        116.60        109.40         4.73 o
  -1  -4   9        366.60        380.16         8.75 o
   0  -4   9        190.82        192.68         6.41 o
   1  -4   9        203.33        203.57         6.07 o
   2  -4   9         15.78         17.04         2.58 o
   3  -4   9         41.93         45.18         2.70 o
   4  -4   9        162.09        176.74         6.83 o
   5  -4   9          0.49          1.45         2.63 o
   6  -4   9         26.22         25.65         6.64 o
  -7  -3   9          0.43          3.07         2.57 o
  -6  -3   9         60.63         59.32         9.43 o
  -5  -3   9         15.76         17.48         2.42 o
  -4  -3   9        233.94        232.89         9.52 o
  -3  -3   9          3.43          2.10         1.16 o
  -2  -3   9          1.55          0.69         0.80 o
  -1  -3   9        572.30        583.57         9.86 o
   0  -3   9         47.42         45.89         3.13 o
   1  -3   9        885.91        908.85        11.79 o
   2  -3   9        149.24        133.35         4.29 o
   3  -3   9        364.68        367.28        11.14 o
   4  -3   9        127.79        131.50         7.09 o
   5  -3   9         39.27         26.48         5.96 o
   6  -3   9         96.25         87.72        11.37 o
   7  -3   9          7.49         11.50         3.55 o
  -7  -2   9          0.75          7.00         3.83 o
  -6  -2   9         51.25         62.12         9.43 o
  -5  -2   9         81.27         87.23         7.90 o
  -4  -2   9         37.65         40.19         3.91 o
  -3  -2   9         74.16         69.62         4.15 o
  -2  -2   9         36.81         36.70         2.81 o
  -1  -2   9        750.21        739.69        10.53 o
   0  -2   9         27.26         27.49         1.80 o
   1  -2   9       1262.00       1234.53        12.75 o
   2  -2   9          2.24          1.36         1.19 o
   3  -2   9        370.11        345.43        14.33 o
   4  -2   9         10.63         10.72         1.57 o
   5  -2   9         30.47         30.35         2.61 o
   6  -2   9        168.49        181.06        15.75 o
   7  -2   9          0.27         -0.37         3.52 o
   8  -2   9         90.64         80.57        11.03 o
  -7  -1   9          2.23         -1.37         2.41 o
  -6  -1   9         85.54        103.01        11.82 o
  -5  -1   9          2.81          0.54         1.37 o
  -4  -1   9          2.36          1.25         1.01 o
  -3  -1   9        227.33        223.80         7.26 o
  -2  -1   9        226.28        249.32         7.19 o
  -1  -1   9        245.92        238.76         8.12 o
   0  -1   9         76.91         87.77         4.07 o
   1  -1   9       2059.86       2084.26        39.98 o
   2  -1   9         19.80         25.74         3.37 o
   3  -1   9        940.74        940.25        21.08 o
   4  -1   9         95.71        100.42         4.24 o
   5  -1   9        259.80        260.41         5.00 o
   6  -1   9         89.44         89.85         5.07 o
   7  -1   9         41.64         38.64         7.01 o
   8  -1   9        152.52        132.54        13.26 o
  -7   0   9         17.74         19.52         5.62 o
  -6   0   9        178.65        171.81         7.50 o
  -5   0   9         86.90         77.79         5.37 o
  -4   0   9         53.94         56.32         3.87 o
  -3   0   9        588.60        581.23        11.80 o
  -2   0   9         48.42         53.74         3.34 o
  -1   0   9        120.51        147.72         9.17 o
   0   0   9         40.21         39.86         2.76 o
   1   0   9        913.58        858.15        17.05 o
   2   0   9        743.80        732.94        24.83 o
   3   0   9        479.05        462.41        20.69 o
   4   0   9         86.27         81.81         8.90 o
   5   0   9        220.56        225.60         5.15 o
   6   0   9         14.54         14.99         1.49 o
   7   0   9         33.56         27.20         3.60 o
   8   0   9        209.13        229.05        10.70 o
  -7   1   9          3.85          5.55         2.70 o
  -6   1   9         56.59         64.35         9.53 o
  -5   1   9         28.52         21.44         5.16 o
  -4   1   9        439.14        463.65        21.21 o
  -3   1   9         47.92         50.15         4.47 o
  -2   1   9        664.80        651.56        14.43 o
  -1   1   9         38.19         38.03         4.34 o
   0   1   9        269.19        300.56         6.52 o
   1   1   9         13.21          7.34         0.85 o
   2   1   9         58.98         50.94         3.29 o
   3   1   9        322.32        281.68         4.29 o
   4   1   9         31.75         30.56         2.67 o
   5   1   9        568.99        586.67         9.91 o
   6   1   9         16.08         22.19         2.19 o
   7   1   9        145.76        153.45         8.35 o
   8   1   9        191.98        203.41        10.04 o
  -7   2   9         13.62         13.04         5.18 o
  -6   2   9        172.86        218.22        17.48 o
  -5   2   9        101.87         96.63        10.74 o
  -4   2   9        204.83        223.61        14.99 o
  -3   2   9        156.04        155.70         8.18 o
  -2   2   9        746.32        761.09        16.59 o
  -1   2   9         91.53        105.31         5.54 o
   0   2   9        865.66        924.56        14.34 o
   1   2   9         84.38         79.33         3.72 o
   2   2   9        330.46        328.75         6.66 o
   3   2   9         33.38         29.46         2.02 o
   4   2   9        129.89        121.95         4.47 o
   5   2   9       1112.16       1123.34        15.07 o
   6   2   9          6.66          9.35         1.60 o
   7   2   9        258.31        246.63        10.81 o
   8   2   9         41.85         44.15         4.75 o
   9   2   9          9.47         10.44         3.59 o
  -7   3   9         71.05         82.42        11.68 o
  -6   3   9         36.96         49.92         8.66 o
  -5   3   9        201.44        204.06        16.38 o
  -4   3   9         15.77         10.47         3.66 o
  -3   3   9          2.61         -0.33         1.19 o
  -2   3   9       1222.21       1236.32        39.02 o
  -1   3   9          3.76          3.83         1.87 o
   0   3   9       1322.46       1401.37        19.82 o
   1   3   9          5.01          6.13         1.34 o
   2   3   9         74.22         62.55         3.85 o
   3   3   9         15.58         13.81         1.55 o
   4   3   9          4.80          4.20         0.99 o
   5   3   9        259.83        235.06         7.39 o
   6   3   9         16.58         19.88         2.41 o
   7   3   9        240.27        238.80         8.42 o
   8   3   9         73.06         70.18         5.99 o
   9   3   9         99.29         91.24        10.73 o
  -6   4   9         12.23         11.53         4.98 o
  -5   4   9        168.77        173.47        15.70 o
  -4   4   9        139.81        165.11        14.15 o
  -3   4   9        359.97        372.14        19.65 o
  -2   4   9        159.23        167.93         8.58 o
  -1   4   9         20.55         17.46         2.72 o
   0   4   9        194.26        171.83         7.75 o
   1   4   9        110.59        114.06         9.83 o
   2   4   9        199.03        188.00         7.58 o
   3   4   9         46.91         49.74         4.04 o
   4   4   9         17.20         18.38         2.10 o
   5   4   9        360.52        359.06         9.70 o
   6   4   9         16.56         12.14         1.90 o
   7   4   9        152.58        168.11         9.21 o
   8   4   9         16.92         19.62         3.19 o
   9   4   9        140.42        143.31        13.84 o
  -6   5   9          6.40         -1.20         2.03 o
  -5   5   9         73.56         88.34        11.60 o
  -4   5   9          2.42          4.89         2.22 o
  -3   5   9        123.86        113.66        11.31 o
  -2   5   9        299.19        332.62        18.40 o
  -1   5   9          3.33          6.68         1.65 o
   0   5   9        349.63        345.54        11.92 o
   1   5   9          7.93          6.06         1.94 o
   2   5   9        702.67        712.28        20.80 o
   3   5   9         61.08         55.45         5.76 o
   4   5   9        212.45        213.10         7.56 o
   5   5   9        220.79        207.19         9.39 o
   6   5   9         95.94         91.57         6.89 o
   7   5   9         68.36         74.01         6.22 o
   8   5   9          6.39          6.46         1.86 o
   9   5   9         64.69         61.92         9.19 o
  -5   6   9        115.00        110.53        12.75 o
  -4   6   9         14.88          3.32         3.76 o
  -3   6   9        179.73        198.08        16.04 o
  -2   6   9        194.50        200.62        15.27 o
  -1   6   9         89.34         86.54         9.66 o
   0   6   9        348.60        415.64        20.12 o
   1   6   9          1.54         -2.80         2.80 o
   2   6   9         56.87         57.07         5.14 o
   3   6   9         60.60         50.39         7.12 o
   4   6   9        497.96        480.89        22.25 o
   5   6   9         66.73         68.24         8.51 o
   6   6   9         17.48         20.10         5.05 o
   7   6   9         24.79         26.80         6.62 o
   8   6   9          7.14          6.98         3.20 o
   9   6   9         42.45         52.23         8.89 o
  -4   7   9          9.52         20.37         6.35 o
  -3   7   9        135.57        150.89        14.87 o
  -2   7   9         49.49         52.37         8.62 o
  -1   7   9          0.83          7.21         3.49 o
   0   7   9        254.54        282.62        18.08 o
   1   7   9         70.30         61.22         8.22 o
   2   7   9        414.08        415.87        21.38 o
   3   7   9         29.07         28.58         5.99 o
   4   7   9          3.73          2.74         2.43 o
   5   7   9          3.63          2.38         2.01 o
   6   7   9         22.26         23.81         5.73 o
   7   7   9         20.69         22.62         3.81 o
   8   7   9         46.09         27.64         6.52 o
  -3   8   9         52.60         70.22        10.55 o
  -2   8   9          0.57          2.56         3.87 o
  -1   8   9          9.86         11.21         4.27 o
   0   8   9         14.02         10.99         4.57 o
   1   8   9         69.11         70.35         9.84 o
   2   8   9        244.14        247.02        17.89 o
   3   8   9          3.22          5.31         3.29 o
   4   8   9         88.38         95.29        11.69 o
   5   8   9         11.27          6.86         2.42 o
   6   8   9         93.88        107.77        12.45 o
   7   8   9          0.35          5.27         3.28 o
  -1   9   9         67.51         72.99        10.90 o
   0   9   9          1.68          3.49         4.07 o
   1   9   9        111.90        129.76        13.94 o
   2   9   9         24.61         24.85         6.39 o
   3   9   9          0.57         -4.48         4.48 o
   4   9   9         42.10         38.63         8.23 o
   5   9   9         57.96         53.83         9.69 o
   6   9   9         42.10         49.00         8.67 o
  -4  -7  10          3.48          3.66         2.72 o
  -3  -7  10         28.32         27.13         6.24 o
  -2  -7  10          1.63          1.63         3.73 o
  -1  -7  10         57.71         55.12         9.24 o
   0  -7  10         51.16         45.50         9.15 o
   1  -7  10         33.38         32.71         7.32 o
  -5  -6  10         16.07          4.09         2.98 o
  -4  -6  10          4.87          0.57         2.13 o
  -3  -6  10         91.01         77.86        16.91 o
  -2  -6  10          0.93          0.15         2.10 o
  -1  -6  10         53.30         54.18         5.46 o
   0  -6  10         43.04         40.70         4.63 o
   1  -6  10         68.55         59.96         9.47 o
   2  -6  10         76.18         78.31        11.74 o
   3  -6  10          6.13          4.79         4.05 o
  -6  -5  10         14.92         10.75         4.25 o
  -5  -5  10         27.74         22.39         5.66 o
  -4  -5  10         11.69         12.11         2.80 o
  -3  -5  10        240.02        233.78        10.99 o
  -2  -5  10          9.77          7.70         2.32 o
  -1  -5  10        193.27        190.84        10.15 o
   0  -5  10          9.24          9.91         2.30 o
   1  -5  10         54.91         61.27         5.13 o
   2  -5  10         15.74         15.03         2.53 o
   3  -5  10         43.27         34.12         7.52 o
   4  -5  10        135.96        155.23        16.27 o
  -6  -4  10         53.55         46.13         8.15 o
  -5  -4  10         20.52         13.63         4.48 o
  -4  -4  10        124.02        132.01         7.82 o
  -3  -4  10        279.29        273.53        11.38 o
  -2  -4  10          5.56          3.19         1.12 o
  -1  -4  10        344.91        341.23         9.22 o
   0  -4  10         24.49         19.47         2.06 o
   1  -4  10        373.98        384.23         8.10 o
   2  -4  10         86.18         91.62         5.26 o
   3  -4  10         40.50         40.06         8.12 o
   4  -4  10         48.61         58.02         9.98 o
   5  -4  10         16.06         18.28         5.92 o
  -7  -3  10         49.32         46.52         8.49 o
  -6  -3  10         93.28         85.90        11.14 o
  -5  -3  10          0.21         -0.73         2.28 o
  -4  -3  10         12.04          8.58         2.11 o
  -3  -3  10          3.84          2.70         0.93 o
  -2  -3  10         32.98         35.18         3.09 o
  -1  -3  10        300.38        299.43         7.24 o
   0  -3  10        100.39         99.14         4.14 o
   1  -3  10        721.08        676.44         9.35 o
   2  -3  10          1.95          2.07         0.50 o
   3  -3  10         57.63         56.12         2.33 o
   4  -3  10        174.56        179.67        16.22 o
   5  -3  10        126.10        126.50        13.92 o
   6  -3  10         14.02         14.20         5.17 o
   7  -3  10          0.80         -3.96         3.96 o
  -7  -2  10         24.81         25.80         6.26 o
  -6  -2  10        103.25        112.72        12.43 o
  -5  -2  10          2.48          2.16         1.18 o
  -4  -2  10        116.70        120.83         6.98 o
  -3  -2  10         62.75         58.46         3.96 o
  -2  -2  10         48.71         50.88         4.32 o
  -1  -2  10        239.86        224.49         6.69 o
   0  -2  10         26.72         27.98         1.88 o
   1  -2  10        868.00        842.62        25.05 o
   2  -2  10        444.48        461.85        22.37 o
   3  -2  10        373.03        387.54        21.46 o
   4  -2  10         90.72         71.36         9.08 o
   5  -2  10        146.99        162.27        15.14 o
   6  -2  10         61.43         61.12         9.41 o
   7  -2  10         49.64         36.13         7.61 o
   8  -2  10         40.88         44.54         8.39 o
  -7  -1  10         27.48         23.65         6.36 o
  -6  -1  10        168.23        166.93        15.05 o
  -5  -1  10         26.76         22.40         2.94 o
  -4  -1  10        573.37        580.79        15.20 o
  -3  -1  10         87.51         90.95         4.84 o
  -2  -1  10        498.18        516.10        10.71 o
  -1  -1  10         62.98         69.42         3.54 o
   0  -1  10         56.40         67.72         2.92 o
   1  -1  10        132.65        113.96        10.53 o
   2  -1  10         22.86         23.13         3.44 o
   3  -1  10       3190.25       3101.21        57.48 o
   4  -1  10         13.78         12.49         4.39 o
   5  -1  10        139.37        131.50         5.43 o
   6  -1  10          9.18         10.99         4.03 o
   7  -1  10         96.51         85.87        10.71 o
   8  -1  10         74.06         88.10        11.18 o
  -7   0  10         49.56         52.04         9.08 o
  -6   0  10         20.97         15.30         4.72 o
  -5   0  10         26.99         23.47         3.07 o
  -4   0  10        791.38        785.20        17.89 o
  -3   0  10        255.95        262.18         8.20 o
  -2   0  10       1052.57       1050.30        15.24 o
  -1   0  10         27.46         37.43         2.62 o
   0   0  10        249.24        231.84         5.42 o
   1   0  10        131.86        123.49         3.84 o
   2   0  10         64.70         56.53         7.47 o
   3   0  10        430.06        432.26        20.89 o
   4   0  10          4.55          6.39         3.08 o
   5   0  10        231.06        212.70         8.70 o
   6   0  10         38.13         34.57         4.31 o
   7   0  10        134.01        129.57        12.99 o
   8   0  10         82.77         77.58        10.17 o
  -7   1  10        101.41        132.65        14.55 o
  -6   1  10         76.40         76.67        10.22 o
  -5   1  10         10.55         12.28         4.15 o
  -4   1  10        481.64        471.49        21.86 o
  -3   1  10          4.77          6.10         2.33 o
  -2   1  10       1325.34       1329.05        25.84 o
  -1   1  10        154.63        172.43         5.88 o
   0   1  10        445.41        394.99         7.79 o
   1   1  10         72.47         75.30         4.89 o
   2   1  10          4.56          5.11         0.87 o
   3   1  10         48.63         47.41         6.91 o
   4   1  10        100.03         91.32         3.66 o
   5   1  10        374.22        385.58         7.27 o
   6   1  10         24.55         20.93         1.98 o
   7   1  10        248.84        278.35        16.98 o
   8   1  10         28.76         29.74         5.94 o
  -7   2  10        129.40        138.22        14.95 o
  -6   2  10          4.57          3.36         3.01 o
  -5   2  10         58.14         56.48         8.72 o
  -4   2  10        184.41        173.29        13.67 o
  -3   2  10          2.50          4.59         1.67 o
  -2   2  10        241.54        240.93         9.56 o
  -1   2  10         52.52         53.06         4.75 o
   0   2  10       1779.03       1805.93        21.62 o
   1   2  10        253.95        264.99         6.96 o
   2   2  10          5.51          2.86         1.66 o
   3   2  10         25.82         33.69         2.07 o
   4   2  10        421.38        422.21         7.98 o
   5   2  10         61.97         61.89         3.42 o
   6   2  10          8.45          6.15         1.41 o
   7   2  10         58.88         65.95         8.02 o
   8   2  10          1.90          2.91         1.74 o
  -6   3  10         26.62         30.04         7.09 o
  -5   3  10        260.17        271.18        19.30 o
  -4   3  10         17.67         20.86         5.15 o
  -3   3  10        689.60        685.85        26.35 o
  -2   3  10          8.01         13.08         2.57 o
  -1   3  10          4.56          3.49         1.08 o
   0   3  10        676.35        679.90        14.09 o
   1   3  10          9.60         12.73         2.76 o
   2   3  10        279.88        292.98         8.43 o
   3   3  10          0.87         -0.49         0.67 o
   4   3  10         70.28         74.61         3.89 o
   5   3  10        154.93        152.57         5.90 o
   6   3  10         52.24         51.20         3.66 o
   7   3  10        196.44        203.27        10.09 o
   8   3  10          4.34          3.33         1.32 o
  -6   4  10          1.20          2.18         3.01 o
  -5   4  10        237.26        242.99        18.75 o
  -4   4  10          9.27          4.07         1.56 o
  -3   4  10        200.04        201.27        14.97 o
  -2   4  10         57.48         62.32         7.39 o
  -1   4  10        394.35        372.72        12.20 o
   0   4  10        533.73        535.56        13.78 o
   1   4  10        139.28        131.60         6.61 o
   2   4  10        158.42        156.50         9.39 o
   3   4  10         14.59         14.50         2.28 o
   4   4  10        205.81        206.61         6.71 o
   5   4  10          1.84          4.40         1.17 o
   6   4  10         11.31         11.49         2.00 o
   7   4  10        108.93        110.56         7.59 o
   8   4  10          6.66          8.91         2.27 o
   9   4  10         73.62         69.96         9.53 o
  -5   5  10        119.60        133.79        14.25 o
  -4   5  10         84.48         78.40        10.26 o
  -3   5  10        461.57        459.46        23.48 o
  -2   5  10          4.82         14.48         4.05 o
  -1   5  10        242.44        248.88        18.16 o
   0   5  10         60.53         68.23         5.38 o
   1   5  10        137.36        128.03         7.17 o
   2   5  10        374.20        381.15        12.12 o
   3   5  10          2.02          1.75         1.39 o
   4   5  10        769.53        748.75        14.12 o
   5   5  10         34.64         30.70         3.64 o
   6   5  10         94.13         89.89         6.94 o
   7   5  10          1.50          1.44         3.21 o
   8   5  10         11.20         16.20         3.12 o
   9   5  10         30.83         36.21         7.14 o
  -5   6  10         23.82         10.09         4.83 o
  -4   6  10         14.55         13.58         4.79 o
  -3   6  10        273.72        294.74        19.93 o
  -2   6  10         21.44         18.56         5.14 o
  -1   6  10        116.19        141.99        12.60 o
   0   6  10         20.70         15.12         4.31 o
   1   6  10        134.78        128.61        11.17 o
   2   6  10         48.35         46.07         6.82 o
   3   6  10        369.11        391.17        19.53 o
   4   6  10        561.40        535.79        23.55 o
   5   6  10         48.72         45.09         6.93 o
   6   6  10        111.85        104.59         7.74 o
   7   6  10         49.32         45.44         5.33 o
   8   6  10        110.84         97.82        11.65 o
   9   6  10          7.31          3.71         2.68 o
  -4   7  10         18.21         17.56         5.53 o
  -3   7  10        143.00        154.28        15.13 o
  -2   7  10          0.67          2.33         2.10 o
  -1   7  10        153.04        173.74        15.10 o
   0   7  10        119.05        118.83        11.98 o
   1   7  10        197.73        190.31        14.65 o
   2   7  10         21.54         21.19         5.16 o
   3   7  10         15.95          8.60         3.64 o
   4   7  10         75.97         77.16         9.63 o
   5   7  10          0.47          0.40         2.14 o
   6   7  10        156.30        147.83        13.63 o
   7   7  10          5.10          4.35         6.53 o
   8   7  10         86.94         87.61        11.37 o
  -3   8  10          6.10         -0.86         2.89 o
  -2   8  10          3.56          6.12         3.76 o
  -1   8  10         20.72         27.02         6.45 o
   0   8  10          7.26          5.96         3.35 o
   1   8  10        214.18        222.86        17.13 o
   2   8  10          5.02          7.64         4.40 o
   3   8  10         88.74         89.62        11.01 o
   4   8  10         56.56         59.52         9.20 o
   5   8  10         14.26         17.32         3.58 o
   6   8  10         97.23         88.35        11.14 o
   7   8  10          3.80         -3.78         3.78 o
  -1   9  10          3.40          5.35         3.36 o
   0   9  10          8.13          4.82         3.03 o
   1   9  10        131.90        161.66        15.49 o
   2   9  10          5.46          8.28         4.01 o
   3   9  10        134.54        141.49        14.58 o
   4   9  10          4.53          6.38         3.43 o
   5   9  10         48.13         45.80        11.30 o
   6   9  10          1.38          1.64         2.11 o
  -2  -7  11          5.32          4.21         3.06 o
  -1  -7  11         74.17         65.38        10.34 o
   0  -7  11          0.31         -0.37         3.40 o
  -5  -6  11         17.12          9.85         3.83 o
  -4  -6  11         28.06         16.58         4.45 o
  -3  -6  11         12.49          9.96         2.57 o
  -2  -6  11          4.59          3.79         2.23 o
  -1  -6  11         42.01         34.34         7.00 o
   0  -6  11         27.79         25.67         6.40 o
   1  -6  11        138.20        146.03        15.31 o
   2  -6  11         23.60         11.84         4.83 o
  -6  -5  11         24.20         26.38         6.45 o
  -5  -5  11          7.48          6.62         3.13 o
  -4  -5  11         99.43         82.04        10.02 o
  -3  -5  11         97.04         95.32         7.09 o
  -2  -5  11         20.16         20.79         3.48 o
  -1  -5  11         53.87         57.28         5.31 o
   0  -5  11          0.29          1.61         1.48 o
   1  -5  11         65.12         89.29        11.97 o
   2  -5  11         18.44         17.78         5.92 o
   3  -5  11        107.53        128.06        14.62 o
  -6  -4  11         71.94         65.98        10.06 o
  -5  -4  11          3.61          3.34         2.48 o
  -4  -4  11        223.70        244.08        10.86 o
  -3  -4  11         36.80         45.91         6.27 o
  -2  -4  11          3.48          7.23         1.56 o
  -1  -4  11        102.25         91.47         4.81 o
   0  -4  11         35.70         37.50         3.76 o
   1  -4  11        275.14        267.43         8.85 o
   2  -4  11          5.15          2.57         2.69 o
   3  -4  11        275.69        283.60        21.32 o
   4  -4  11         29.42         20.82         5.56 o
   5  -4  11         54.48         43.88         8.57 o
  -6  -3  11         33.24         25.42         6.53 o
  -5  -3  11          0.68         -1.00         2.62 o
  -4  -3  11          3.96          2.00         1.26 o
  -3  -3  11          1.29          1.29         1.22 o
  -2  -3  11         36.39         36.11         3.20 o
  -1  -3  11        319.09        304.84         8.33 o
   0  -3  11         61.83         65.36         3.32 o
   1  -3  11         99.80         92.26         2.94 o
   2  -3  11          1.00          1.00         1.86 o
   3  -3  11        459.00        510.81        27.17 o
   4  -3  11         10.62          4.05         2.68 o
   5  -3  11        107.39        114.36        13.52 o
   6  -3  11         15.07         15.59         5.94 o
  -7  -2  11          8.77          9.18         4.20 o
  -6  -2  11         99.84         86.39        11.09 o
  -5  -2  11         16.95         23.10         5.62 o
  -4  -2  11        131.06        128.24         7.54 o
  -3  -2  11          6.55          5.67         2.21 o
  -2  -2  11        105.61        125.77        10.63 o
  -1  -2  11         75.96         65.07         3.70 o
   0  -2  11        105.77        114.31         4.01 o
   1  -2  11          1.51          0.07         1.92 o
   2  -2  11          0.80          2.13         2.75 o
   3  -2  11        170.60        168.61        14.94 o
   4  -2  11         30.17         32.52         7.06 o
   5  -2  11        403.19        413.89        24.89 o
   6  -2  11         15.77         22.36         6.32 o
   7  -2  11         79.44         80.49        11.49 o
  -7  -1  11         64.80         39.24         8.08 o
  -6  -1  11         12.73         14.19         4.75 o
  -5  -1  11          8.04          8.77         2.84 o
  -4  -1  11        144.31        137.34         7.70 o
  -3  -1  11        197.08        195.20         7.31 o
  -2  -1  11          1.08          0.25         0.74 o
  -1  -1  11         19.87         16.27         1.80 o
   0  -1  11        709.86        688.43         9.83 o
   1  -1  11          3.00         -1.87         2.90 o
   2  -1  11       1147.02       1145.04        35.49 o
   3  -1  11        138.40        131.60        12.48 o
   4  -1  11        223.36        205.71        16.13 o
   5  -1  11         33.04         39.92         7.66 o
   6  -1  11          0.30          0.42         2.19 o
   7  -1  11        306.97        316.60        21.53 o
   8  -1  11          0.18          7.14         4.30 o
  -7   0  11        115.11        116.89        13.51 o
  -6   0  11          2.70          1.35         2.20 o
  -5   0  11         90.67         92.16         6.33 o
  -4   0  11        153.84        156.10         8.33 o
  -3   0  11        135.11        141.12         6.21 o
  -2   0  11         55.73         58.25         3.73 o
  -1   0  11          1.28          1.25         0.80 o
   0   0  11        349.36        349.39         6.87 o
   1   0  11         93.53         83.83         3.28 o
   2   0  11        428.36        424.54        21.24 o
   3   0  11         37.26         28.86         5.61 o
   4   0  11        749.31        789.50        30.32 o
   5   0  11         13.36         12.91         4.47 o
   6   0  11         19.36         13.64         4.08 o
   7   0  11        247.39        257.29        18.75 o
   8   0  11          0.58          1.15         2.37 o
  -7   1  11         50.15         48.92         9.00 o
  -6   1  11          1.95          4.92         2.82 o
  -5   1  11         26.79         25.88         5.75 o
  -4   1  11        126.33        126.28         7.78 o
  -3   1  11        192.60        201.18         7.65 o
  -2   1  11        562.12        549.76        11.71 o
  -1   1  11         48.81         47.51         3.22 o
   0   1  11        417.48        412.86         8.27 o
   1   1  11        227.83        214.47         5.39 o
   2   1  11        436.64        425.92        20.85 o
   3   1  11          4.72          2.62         1.99 o
   4   1  11        186.31        221.57        16.04 o
   5   1  11          3.22          3.70         0.59 o
   6   1  11         79.43         82.47         5.21 o
   7   1  11        203.26        212.88        16.52 o
   8   1  11         24.45         15.96         4.59 o
  -6   2  11          1.33         -0.31         2.38 o
  -5   2  11        141.07        145.57        13.88 o
  -4   2  11          0.42          0.49         1.81 o
  -3   2  11        238.08        245.83        15.36 o
  -2   2  11        303.43        308.35        11.05 o
  -1   2  11        175.19        188.39         7.82 o
   0   2  11        443.77        438.01        10.55 o
   1   2  11          3.28          4.19         0.97 o
   2   2  11        426.32        423.53         9.01 o
   3   2  11          6.17          8.94         1.00 o
   4   2  11         42.90         39.40         2.28 o
   5   2  11          1.81          1.07         0.51 o
   6   2  11        240.84        257.41         7.33 o
   7   2  11         46.39         49.54         4.79 o
   8   2  11         19.35         28.75         6.19 o
  -6   3  11         49.47         60.36         9.87 o
  -5   3  11        145.28        167.80        15.59 o
  -4   3  11         52.32         45.90         7.76 o
  -3   3  11         59.33         68.10         8.60 o
  -2   3  11        315.06        311.63        11.71 o
  -1   3  11        475.01        487.77        13.36 o
   0   3  11        132.28        138.74         6.60 o
   1   3  11       1206.44       1282.61        40.17 o
   2   3  11        119.06        117.18         5.39 o
   3   3  11         21.11         23.55         1.83 o
   4   3  11        223.44        232.14         6.74 o
   5   3  11         12.93         12.53         1.73 o
   6   3  11        125.48        131.75         5.82 o
   7   3  11          5.03          4.67         4.32 o
   8   3  11          0.31          4.01         1.59 o
  -6   4  11          1.83          3.66         3.16 o
  -5   4  11         17.27         15.53         5.49 o
  -4   4  11         27.30         23.38         5.90 o
  -3   4  11        160.80        192.24        14.94 o
  -2   4  11         32.62         29.66         5.14 o
  -1   4  11        752.66        762.36        20.81 o
   0   4  11         51.75         56.79         8.18 o
   1   4  11        295.74        282.90         9.83 o
   2   4  11         24.31         22.66         2.74 o
   3   4  11        132.40        140.72         6.68 o
   4   4  11        198.47        192.98         5.89 o
   5   4  11         25.19         19.92         2.36 o
   6   4  11        149.81        157.38         6.76 o
   7   4  11          4.49          6.98         1.87 o
   8   4  11         56.61         57.60         5.74 o
  -5   5  11          6.72         15.44         4.96 o
  -4   5  11         29.26         27.92         6.17 o
  -3   5  11        105.04        121.72        12.39 o
  -2   5  11          0.94         -2.83         3.13 o
  -1   5  11        429.97        434.16        20.79 o
   0   5  11          0.71         -0.74         1.80 o
   1   5  11        220.17        229.86         9.68 o
   2   5  11          3.66          3.85         1.39 o
   3   5  11        505.22        488.57        13.81 o
   4   5  11        485.84        475.59        11.22 o
   5   5  11          4.69          2.51         1.02 o
   6   5  11        120.42        118.82         8.03 o
   7   5  11         10.83         10.41         2.49 o
   8   5  11         58.11         60.03         5.94 o
  -4   6  11         40.99         45.45         8.55 o
  -3   6  11         27.12         33.89         7.25 o
  -2   6  11          0.83         -0.03         2.65 o
  -1   6  11         45.72         54.75         7.98 o
   0   6  11         20.48         16.77         4.76 o
   1   6  11        172.35        190.72        13.92 o
   2   6  11         72.96         74.01         8.65 o
   3   6  11        415.65        423.50        20.48 o
   4   6  11         12.84         11.45         3.55 o
   5   6  11          5.73          4.04         2.15 o
   6   6  11         57.32         47.81         5.45 o
   7   6  11          7.70          7.57         2.55 o
   8   6  11         89.63         79.62        10.25 o
  -3   7  11          5.27         -2.58         3.60 o
  -2   7  11         43.56         39.51         7.87 o
  -1   7  11        152.53        155.49        14.38 o
   0   7  11          0.76          0.75         2.52 o
   1   7  11         99.22         98.44        11.07 o
   2   7  11          3.79          0.49         2.18 o
   3   7  11         72.77         71.29         9.40 o
   4   7  11         85.06         86.71        10.32 o
   5   7  11         18.28         23.04         3.81 o
   6   7  11         88.45         79.27         9.97 o
   7   7  11          4.44          6.17         2.16 o
   8   7  11         31.63         33.10         6.93 o
  -2   8  11         24.64         29.41         7.20 o
  -1   8  11         10.04         13.32         4.80 o
   0   8  11          2.51          2.02         2.89 o
   1   8  11        229.28        235.97        18.07 o
   2   8  11          4.45          1.72         2.15 o
   3   8  11        151.27        149.24        14.29 o
   4   8  11          0.78          1.06         2.41 o
   5   8  11         59.78         62.73         6.62 o
   6   8  11         37.52         30.67         6.79 o
   7   8  11         24.15         26.65         5.02 o
   0   9  11         16.75         10.78         4.69 o
   1   9  11         66.02         69.57        10.43 o
   2   9  11          2.07          6.54         4.17 o
   3   9  11        108.82        114.26        13.19 o
   4   9  11          0.29         -1.98         2.71 o
   5   9  11          1.47          3.12         2.00 o
   6   9  11         22.03         27.20         6.69 o
  -1  -7  12          8.38          7.53         3.86 o
  -2  -6  12         14.24         21.26         5.67 o
  -1  -6  12         27.01         20.95         5.52 o
   0  -6  12         45.38         36.27         7.89 o
   1  -6  12         49.86         60.52        10.58 o
  -5  -5  12          0.12          3.90         2.13 o
  -4  -5  12        201.40        203.55        15.80 o
  -3  -5  12          0.33         -3.93         3.93 o
  -2  -5  12         13.97         13.38         2.72 o
  -1  -5  12          1.10          3.28         3.11 o
   0  -5  12          2.08          4.56         3.35 o
   1  -5  12        107.95        103.64        12.71 o
   2  -5  12         18.92         21.18         6.79 o
   3  -5  12         72.04         96.57        13.35 o
  -6  -4  12          0.14         -4.01         4.01 o
  -5  -4  12         16.20          9.15         3.13 o
  -4  -4  12         17.94         15.52         4.60 o
  -3  -4  12          1.92          1.54         3.87 o
  -2  -4  12        260.69        262.29        11.22 o
  -1  -4  12          2.08          0.09         0.88 o
   0  -4  12        146.27        143.49         7.13 o
   1  -4  12          6.16          4.58         2.80 o
   2  -4  12         10.57         12.79         5.08 o
   3  -4  12        149.63        169.20        16.55 o
   4  -4  12          3.00         -1.18         2.46 o
  -6  -3  12          0.13          0.44         2.67 o
  -5  -3  12         43.64         38.50         7.21 o
  -4  -3  12         14.68         11.93         2.91 o
  -3  -3  12         20.13         17.45         3.07 o
  -2  -3  12         40.00         43.31         3.50 o
  -1  -3  12         12.81          7.75         1.38 o
   0  -3  12        275.44        254.26        11.53 o
   1  -3  12          1.27          2.15         3.22 o
   2  -3  12         90.93         97.09        11.82 o
   3  -3  12        116.14        120.14        13.86 o
   4  -3  12         15.72         18.11         5.59 o
   5  -3  12        272.77        304.38        22.46 o
  -6  -2  12          3.68          5.61         3.14 o
  -5  -2  12        106.56        114.37        11.94 o
  -4  -2  12         19.69         22.81         3.42 o
  -3  -2  12          1.70          3.17         0.98 o
  -2  -2  12        153.37        152.26         6.35 o
  -1  -2  12          2.13          3.67         0.98 o
   0  -2  12        443.43        444.87        11.25 o
   1  -2  12        141.71        120.24        12.16 o
   2  -2  12        239.74        248.32        18.22 o
   3  -2  12         47.54         44.19         8.11 o
   4  -2  12          1.45          7.30         4.04 o
   5  -2  12        124.37        137.63        14.95 o
   6  -2  12          5.59          2.64         4.09 o
  -6  -1  12          0.28          0.06         1.55 o
  -5  -1  12        208.70        198.02        15.68 o
  -4  -1  12         50.87         43.21         4.54 o
  -3  -1  12         10.17         13.53         2.08 o
  -2  -1  12        287.28        306.36         8.68 o
  -1  -1  12        218.55        239.55         9.03 o
   0  -1  12        185.03        185.95         9.31 o
   1  -1  12         77.73         66.80         8.96 o
   2  -1  12        219.54        209.03        15.91 o
   3  -1  12         31.42         24.66         5.65 o
   4  -1  12         84.53         78.64        10.81 o
   5  -1  12         28.37         35.49         7.33 o
   6  -1  12        164.49        192.52        17.05 o
   7  -1  12         55.37         53.31         9.29 o
  -6   0  12         23.12         11.55         4.00 o
  -5   0  12         93.98        103.27         7.02 o
  -4   0  12         10.44         12.83         3.46 o
  -3   0  12        179.85        191.24         7.47 o
  -2   0  12        111.20        108.86         5.54 o
  -1   0  12         11.59         14.53         1.74 o
   0   0  12         99.21        103.51         3.80 o
   1   0  12          1.85          1.89         0.41 o
   2   0  12       1039.54        929.52        33.03 o
   3   0  12         47.67         41.73         7.46 o
   4   0  12        152.91        165.80        14.68 o
   5   0  12          8.76          5.31         3.45 o
   6   0  12         36.44         33.95         6.92 o
   7   0  12         15.93         11.50         3.81 o
   8   0  12         15.43         13.15         5.06 o
  -6   1  12          1.06          0.08         2.37 o
  -5   1  12         62.00         66.68         5.77 o
  -4   1  12          9.37         11.46         2.49 o
  -3   1  12        873.67        915.82        16.79 o
  -2   1  12         37.56         37.81         5.51 o
  -1   1  12        578.18        583.95        11.56 o
   0   1  12        113.55        115.22         4.50 o
   1   1  12          0.74          1.11         0.72 o
   2   1  12        371.60        392.57        20.97 o
   3   1  12         27.74         25.91         5.65 o
   4   1  12        515.65        569.40        26.71 o
   5   1  12        172.38        164.00        14.72 o
   6   1  12        114.99        113.47        12.64 o
   7   1  12          6.20          0.21         1.48 o
   8   1  12         80.39         78.79        10.62 o
  -6   2  12          0.97         -2.59         2.59 o
  -5   2  12        114.90        116.32        12.89 o
  -4   2  12          4.70          3.40         2.42 o
  -3   2  12        838.40        857.36        29.99 o
  -2   2  12        448.67        468.51        13.96 o
  -1   2  12       1580.70       1666.75        60.57 o
   0   2  12          1.08          1.65         1.01 o
   1   2  12        160.60        171.00         5.37 o
   2   2  12        259.85        256.96         5.54 o
   3   2  12          1.25          1.52         0.40 o
   4   2  12        238.14        257.33         5.01 o
   5   2  12          0.37          2.13         0.78 o
   6   2  12        247.21        269.19         9.51 o
   7   2  12          2.84          1.64         1.91 o
   8   2  12          0.58          2.51         1.72 o
  -6   3  12         64.54         75.30        11.34 o
  -5   3  12         37.81         39.33         7.53 o
  -4   3  12          3.80         -0.74         2.45 o
  -3   3  12          0.73         -2.36         2.36 o
  -2   3  12         65.98         58.95         5.20 o
  -1   3  12       1234.00       1248.46        21.88 o
   0   3  12          7.49          7.15         1.60 o
   1   3  12        694.66        699.26        13.68 o
   2   3  12         68.10         72.10         3.75 o
   3   3  12         79.85         90.58         3.45 o
   4   3  12        116.15        126.79         4.83 o
   5   3  12         14.83         15.64         1.90 o
   6   3  12        181.22        190.14         9.02 o
   7   3  12          1.65          3.30         2.06 o
   8   3  12          0.73         -0.16         1.96 o
  -5   4  12         25.69         21.56         5.88 o
  -4   4  12         32.85         30.56         6.77 o
  -3   4  12        199.17        205.39        15.90 o
  -2   4  12          0.56          0.29         2.91 o
  -1   4  12        172.43        184.61         8.95 o
   0   4  12          0.54          0.66         0.94 o
   1   4  12        365.99        368.97        11.05 o
   2   4  12        100.12        105.79         5.88 o
   3   4  12        106.31        112.62         5.99 o
   4   4  12         18.42         16.98         1.78 o
   5   4  12         37.65         35.68         3.12 o
   6   4  12        207.41        213.49        10.17 o
   7   4  12          0.78          0.79         3.86 o
   8   4  12         23.25         30.04         6.31 o
  -5   5  12         32.58         32.01         7.19 o
  -4   5  12        127.24        105.03        12.24 o
  -3   5  12          4.27          0.99         3.00 o
  -2   5  12         65.01         48.99         7.38 o
  -1   5  12         99.95        122.91        11.52 o
   0   5  12          0.41         -0.06         1.29 o
   1   5  12        187.34        198.81         9.15 o
   2   5  12         14.41         16.75         2.72 o
   3   5  12        701.70        690.87        16.56 o
   4   5  12          1.70          0.69         1.05 o
   5   5  12         53.91         52.80         3.99 o
   6   5  12         44.68         41.85         4.78 o
   7   5  12          0.25         -0.98         1.15 o
   8   5  12         75.91         82.38        10.36 o
  -4   6  12        203.02        238.54        19.25 o
  -3   6  12         35.48         34.36         6.95 o
  -2   6  12        118.14        111.33        12.13 o
  -1   6  12         54.78         59.30         8.56 o
   0   6  12         32.55         32.84         6.18 o
   1   6  12          1.53          1.56         1.69 o
   2   6  12          4.71          4.99         2.73 o
   3   6  12        173.66        182.73        13.78 o
   4   6  12         36.35         45.29         7.01 o
   5   6  12        273.08        279.01        16.42 o
   6   6  12         16.61         22.58         3.66 o
   7   6  12         46.13         40.04         4.90 o
   8   6  12          6.76          1.41         1.76 o
  -3   7  12         31.81         26.60         6.68 o
  -2   7  12        215.74        235.45        18.41 o
  -1   7  12          8.99         12.98         4.82 o
   0   7  12         43.85         39.20         7.15 o
   1   7  12         15.93         13.49         4.43 o
   2   7  12         17.32         12.46         4.08 o
   3   7  12        258.60        268.05        17.86 o
   4   7  12          0.91          3.44         3.41 o
   5   7  12         27.76         27.06         3.79 o
   6   7  12          0.18          1.67         1.98 o
   7   7  12         71.29         59.40         6.25 o
  -2   8  12         65.06         68.85        10.87 o
  -1   8  12          0.72          7.19         4.00 o
   0   8  12        120.27        127.00        13.47 o
   1   8  12          1.01         -2.25         3.38 o
   2   8  12         49.29         51.79         8.39 o
   3   8  12         65.56         86.43        10.96 o
   4   8  12          6.02          5.63         2.80 o
   5   8  12         71.30         64.01        11.23 o
   6   8  12          0.63         -2.75         2.75 o
   7   8  12        133.55        131.59         9.59 o
   0   9  12         53.84         55.21         9.54 o
   1   9  12          1.34          6.18         4.85 o
   2   9  12         82.44         69.49        10.25 o
   3   9  12         13.93          6.69         3.93 o
   4   9  12          0.75          6.93         4.16 o
   5   9  12         71.75         64.02         6.97 o
   6   9  12         20.98         21.43         6.14 o
  -2  -6  13         36.86         33.84         6.72 o
  -1  -6  13          0.13         -0.86         2.67 o
   0  -6  13         38.84         37.48         8.44 o
  -2  -5  13         83.44        102.02        11.89 o
  -1  -5  13         11.05         12.59         4.46 o
   0  -5  13         91.56         98.80        12.35 o
   1  -5  13          7.00         12.72         4.89 o
   2  -5  13         69.25         72.46        11.31 o
  -5  -4  13        118.55        121.40        12.78 o
  -4  -4  13          1.10         -0.87         1.62 o
  -3  -4  13        254.39        251.23        14.88 o
  -2  -4  13         53.21         51.47         8.19 o
  -1  -4  13          0.31         -2.72         2.72 o
   0  -4  13          9.43          5.29         3.02 o
   1  -4  13         21.09         12.50         4.74 o
   2  -4  13        129.47        140.63        15.26 o
   3  -4  13         10.06          3.47         2.17 o
  -6  -3  13          7.33         11.01         4.38 o
  -5  -3  13        105.86        100.19        11.43 o
  -4  -3  13          0.25          1.63         1.84 o
  -3  -3  13          4.62          4.59         1.86 o
  -2  -3  13          2.45          1.49         1.28 o
  -1  -3  13         76.72         83.96         5.65 o
   0  -3  13         52.88         52.81         8.57 o
   1  -3  13         14.09         12.78         4.55 o
   2  -3  13        138.75        156.61        15.57 o
   3  -3  13         10.37          6.48         4.19 o
   4  -3  13         70.28         76.04        11.39 o
  -6  -2  13          0.10          1.92         2.91 o
  -5  -2  13        125.56        100.45        11.18 o
  -4  -2  13          0.57         -0.50         3.02 o
  -3  -2  13         43.63         46.10         4.75 o
  -2  -2  13         31.30         30.64         2.88 o
  -1  -2  13        101.87        116.51         5.01 o
   0  -2  13        239.73        226.22         6.26 o
   1  -2  13          0.99          0.86         3.05 o
   2  -2  13        137.94        138.50        14.17 o
   3  -2  13        237.60        226.24        18.69 o
   4  -2  13        204.27        220.44        18.95 o
   5  -2  13         29.32         37.00         7.86 o
   6  -2  13         90.77        103.92        13.28 o
  -6  -1  13          0.14          1.55         2.47 o
  -5  -1  13        197.85        137.55        13.18 o
  -4  -1  13          1.56          1.08         3.41 o
  -3  -1  13        187.10        203.59         7.72 o
  -2  -1  13         90.19         84.05         4.68 o
  -1  -1  13         92.39        104.09         5.98 o
   0  -1  13        106.51         98.40         3.90 o
   1  -1  13          0.50          6.31         3.58 o
   2  -1  13         34.30         35.07         7.25 o
   3  -1  13          5.54          3.82         2.72 o
   4  -1  13        302.00        306.22        21.59 o
   5  -1  13         14.38         10.40         3.94 o
   6  -1  13         83.10         86.47        11.71 o
  -6   0  13          0.23         -1.38         1.77 o
  -5   0  13         11.29         17.67         4.66 o
  -4   0  13         13.08         15.01         2.78 o
  -3   0  13        158.64        165.35         7.09 o
  -2   0  13         15.61         17.22         2.21 o
  -1   0  13         81.26         93.12         4.50 o
   0   0  13         91.83         91.86         8.17 o
   1   0  13        109.94        108.27         6.06 o
   2   0  13        397.84        401.59        22.93 o
   3   0  13        130.37        119.77        12.83 o
   4   0  13          1.36          2.85         2.07 o
   5   0  13          1.14         -1.40         3.23 o
   6   0  13         92.78         78.32        11.05 o
   7   0  13          0.96          0.09         2.16 o
  -6   1  13         14.73          3.83         2.76 o
  -5   1  13         23.55         24.27         3.69 o
  -4   1  13          7.35          8.90         2.45 o
  -3   1  13         80.27         80.16         6.39 o
  -2   1  13        186.39        195.94         7.51 o
  -1   1  13        151.56        172.34         6.47 o
   0   1  13         24.28         23.33         2.24 o
   1   1  13        332.03        336.50         9.09 o
   2   1  13        139.37        146.08        13.53 o
   3   1  13        367.59        380.08        22.44 o
   4   1  13         70.77         68.06         9.99 o
   5   1  13        110.14        114.88        12.98 o
   6   1  13         83.32         93.36        11.79 o
   7   1  13          5.41          2.50         2.66 o
   8   1  13        155.18        156.42        15.51 o
  -6   2  13         46.12         53.81         9.33 o
  -5   2  13          0.36         -1.58         2.33 o
  -4   2  13         26.42         18.29         5.06 o
  -3   2  13         18.00         19.17         4.49 o
  -2   2  13        111.43        122.84        11.69 o
  -1   2  13        267.26        267.27         8.52 o
   0   2  13          3.29          0.29         0.80 o
   1   2  13        886.00        923.06        14.19 o
   2   2  13          3.64          3.23         0.48 o
   3   2  13        309.82        300.24        19.64 o
   4   2  13          3.74         10.72         4.73 o
   5   2  13        332.77        296.77        37.99 o
   6   2  13          0.64         -0.35         3.02 o
   7   2  13          1.25         -2.58         2.69 o
   8   2  13         30.08         28.14         6.55 o
  -5   3  13          5.00          0.49         2.30 o
  -4   3  13         33.34         36.15         6.83 o
  -3   3  13         13.35         12.65         4.16 o
  -2   3  13         61.75         68.91         5.75 o
  -1   3  13         50.27         48.64         4.43 o
   0   3  13          4.93          6.60         1.61 o
   1   3  13        253.40        250.13         8.27 o
   2   3  13          0.36         -0.56         0.56 o
   3   3  13        612.94        633.39        10.55 o
   4   3  13          4.65          3.97         0.85 o
   5   3  13        225.51        230.89         8.79 o
   6   3  13         87.94         83.11        10.94 o
   7   3  13          7.90          0.27         2.98 o
   8   3  13         29.18         21.06         5.40 o
  -5   4  13         27.09         27.53         6.54 o
  -4   4  13         77.61         63.56         9.64 o
  -3   4  13         13.77         16.33         4.82 o
  -2   4  13          7.09          5.75         2.34 o
  -1   4  13        206.85        209.57         9.70 o
   0   4  13         65.33         62.64         4.97 o
   1   4  13        164.29        179.22         7.91 o
   2   4  13         30.23         36.48         5.14 o
   3   4  13        194.54        197.49         7.07 o
   4   4  13          1.78          1.42         0.73 o
   5   4  13        191.22        181.41         8.80 o
   6   4  13         52.39         58.27         5.23 o
   7   4  13         22.52         22.87         5.96 o
   8   4  13         25.45         29.25         6.53 o
  -4   5  13         74.12         80.50        10.92 o
  -3   5  13          3.33         -1.39         3.35 o
  -2   5  13        182.36        168.43        14.52 o
  -1   5  13         20.31         22.03         4.83 o
   0   5  13        150.78        155.87         8.54 o
   1   5  13          2.84          3.28         1.33 o
   2   5  13        202.07        190.25         8.78 o
   3   5  13         19.71         21.52         3.04 o
   4   5  13          7.97          8.66         1.59 o
   5   5  13        250.31        267.87        11.62 o
   6   5  13          2.22          3.07         3.27 o
   7   5  13         90.80         75.70        10.26 o
   8   5  13          9.04         17.85         5.15 o
  -4   6  13         20.94         15.42         5.22 o
  -3   6  13          0.96          3.32         2.97 o
  -2   6  13        170.61        170.91        15.43 o
  -1   6  13          0.77          0.33         2.03 o
   0   6  13         10.04         12.53         4.08 o
   1   6  13         49.92         40.95         6.75 o
   2   6  13        178.54        178.65        13.57 o
   3   6  13         56.12         63.08         8.24 o
   4   6  13        310.78        300.38        12.19 o
   5   6  13        108.34        108.78         7.96 o
   6   6  13          0.95          1.07         1.61 o
   7   6  13         19.74         21.24         3.69 o
  -3   7  13         37.45         47.54         8.90 o
  -2   7  13        109.47        130.72        14.05 o
  -1   7  13          0.32          5.72         4.51 o
   0   7  13        122.20        140.47        13.34 o
   1   7  13          0.23          3.97         3.54 o
   2   7  13         91.13         94.05        10.90 o
   3   7  13          5.13          4.26         2.18 o
   4   7  13          1.64          4.24         2.68 o
   5   7  13         57.90         47.84         5.35 o
   6   7  13          2.76          2.06         1.71 o
   7   7  13         54.31         61.85         6.52 o
  -1   8  13          9.80          9.40         4.33 o
   0   8  13         89.93        104.15        12.20 o
   1   8  13          0.55          3.31         3.86 o
   2   8  13        137.11        132.74        13.37 o
   3   8  13          0.33          0.97         2.60 o
   4   8  13          2.25          3.90         3.36 o
   5   8  13         11.98          8.32         2.45 o
   6   8  13         21.20         22.11         5.64 o
   1   9  13          0.94         -2.69         2.69 o
   2   9  13        135.50        109.76        12.88 o
   3   9  13          1.48          0.24         2.44 o
   4   9  13         24.27         24.18         6.88 o
   5   9  13         25.74         13.55         3.43 o
   6   9  13          7.73         14.31         4.76 o
  -2  -5  14          8.06         11.84         4.80 o
  -1  -5  14          3.09          5.26         3.90 o
   0  -5  14         21.66         24.98         6.48 o
  -3  -4  14        135.29        148.68        13.33 o
  -2  -4  14         13.46         10.68         4.29 o
  -1  -4  14         20.85         17.07         5.24 o
   0  -4  14          0.35          1.49         2.55 o
   1  -4  14         36.45         52.87         9.45 o
   2  -4  14         44.90         48.42         9.36 o
  -5  -3  14         29.40         34.66         6.58 o
  -4  -3  14          2.29          1.64         1.60 o
  -3  -3  14         63.65         71.76         9.08 o
  -2  -3  14         33.69         26.50         5.96 o
  -1  -3  14         65.19         59.02         8.95 o
   0  -3  14         21.15         20.40         5.65 o
   1  -3  14         25.50         29.23         6.75 o
   2  -3  14         82.77         84.80        11.76 o
   3  -3  14          5.43          9.89         4.11 o
   4  -3  14        117.57        123.85        14.78 o
  -6  -2  14         34.94         28.81         6.30 o
  -5  -2  14         23.29         23.23         5.46 o
  -4  -2  14          3.56          1.92         1.83 o
  -3  -2  14         67.91         70.23         5.81 o
  -2  -2  14         13.00         14.10         2.53 o
  -1  -2  14        266.67        283.42        18.94 o
   0  -2  14          0.92         -3.46         3.46 o
   1  -2  14        120.00        131.60        13.82 o
   2  -2  14          1.03          1.32         2.51 o
   3  -2  14          0.73          0.36         3.70 o
   4  -2  14        286.39        311.95        23.13 o
   5  -2  14          4.02          2.93         3.04 o
  -6  -1  14        114.01        121.31        13.34 o
  -5  -1  14          5.66          2.87         2.39 o
  -4  -1  14         11.76          8.66         2.06 o
  -3  -1  14         66.21         73.53         6.01 o
  -2  -1  14         71.84         73.43         5.65 o
  -1  -1  14        177.19        203.85         8.22 o
   0  -1  14          0.32          0.37         0.74 o
   1  -1  14        429.26        440.43        24.63 o
   2  -1  14          6.18          4.91         2.94 o
   3  -1  14         45.67         38.27         7.95 o
   4  -1  14          1.85          0.86         2.35 o
   5  -1  14          0.35         -0.65         2.02 o
   6  -1  14        116.93        146.12        16.02 o
  -6   0  14         81.80         98.86        12.10 o
  -5   0  14          1.37          0.83         1.68 o
  -4   0  14        107.73        129.15         8.20 o
  -3   0  14          9.64          6.04         2.12 o
  -2   0  14         10.72         12.12         1.85 o
  -1   0  14        183.60        180.72         6.35 o
   0   0  14          2.26          2.10         1.03 o
   1   0  14        426.97        464.18        25.07 o
   2   0  14          7.00          5.06         3.59 o
   3   0  14        124.94        148.71        15.10 o
   4   0  14        128.00        118.75        13.63 o
   5   0  14         13.45         10.60         4.58 o
   6   0  14         23.37         25.85         6.63 o
  -6   1  14         15.49         24.91         6.23 o
  -5   1  14          0.14         -0.30         1.15 o
  -4   1  14         29.19         29.03         4.00 o
  -3   1  14         13.88         12.32         2.77 o
  -2   1  14          7.40          3.34         1.26 o
  -1   1  14        147.62        130.74         5.69 o
   0   1  14         12.60          7.33         1.57 o
   1   1  14        416.99        436.58        10.32 o
   2   1  14          3.18          0.53         2.66 o
   3   1  14        455.02        479.87        26.35 o
   4   1  14         44.67         45.34         8.59 o
   5   1  14         53.38         51.09         9.16 o
   6   1  14          0.99          0.93         2.82 o
   7   1  14         13.65         19.44         5.70 o
  -5   2  14          0.12          2.40         2.35 o
  -4   2  14         55.61         57.67         6.02 o
  -3   2  14          1.75          2.34         2.15 o
  -2   2  14        444.07        452.02        12.10 o
  -1   2  14         64.09         62.07         4.17 o
   0   2  14         12.78         15.42         2.48 o
   1   2  14        186.39        184.15         5.49 o
   2   2  14         15.53         16.16         2.11 o
   3   2  14        433.18        425.76        24.49 o
   4   2  14          6.48          3.79         2.35 o
   5   2  14        132.35        150.14        15.32 o
   6   2  14          4.40         14.48         4.84 o
   7   2  14         51.93         56.59         9.49 o
   8   2  14         23.10         15.95         5.18 o
  -5   3  14         55.13         39.79         7.67 o
  -4   3  14         69.82         61.23         9.19 o
  -3   3  14          1.91          1.07         2.95 o
  -2   3  14        106.59        118.49        11.16 o
  -1   3  14        261.10        258.72        10.36 o
   0   3  14        231.55        222.28         8.83 o
   1   3  14        152.05        154.72         9.96 o
   2   3  14        123.06        121.44         4.73 o
   3   3  14        158.24        171.11         4.15 o
   4   3  14         17.17         20.75         5.48 o
   5   3  14        735.65        723.96        32.78 o
   6   3  14          4.65          5.30         3.44 o
   7   3  14         22.70         26.79         6.49 o
   8   3  14          3.45         12.31         4.43 o
  -4   4  14         73.91         64.65         9.75 o
  -3   4  14         48.27         47.70         8.02 o
  -2   4  14        348.39        337.19        19.57 o
  -1   4  14        120.61        130.43        11.59 o
   0   4  14        437.22        436.19        13.28 o
   1   4  14         16.52         16.26         2.49 o
   2   4  14         25.60         28.83         3.58 o
   3   4  14         23.82         28.72         2.70 o
   4   4  14          4.17          4.71         1.65 o
   5   4  14        464.50        488.56        30.46 o
   6   4  14          2.31         11.01         5.00 o
   7   4  14         97.31         98.94        12.34 o
   8   4  14         16.05         19.02         5.22 o
  -4   5  14         38.65         24.21         5.84 o
  -3   5  14          0.94         -3.59         4.54 o
  -2   5  14        325.27        357.67        21.37 o
  -1   5  14         14.58         25.63         5.51 o
   0   5  14        392.20        383.26        19.82 o
   1   5  14         22.06         23.87         3.44 o
   2   5  14         86.99         78.55         8.38 o
   3   5  14          4.85          3.16         1.29 o
   4   5  14         58.99         60.17         4.32 o
   5   5  14        138.81        158.11         8.86 o
   6   5  14          0.55         -1.35         2.18 o
   7   5  14         79.45         81.49        11.01 o
   8   5  14          3.25          5.83         2.92 o
  -3   6  14         14.37         14.21         5.56 o
  -2   6  14        132.72        144.07        14.16 o
  -1   6  14          7.00          9.64         3.66 o
   0   6  14         38.44         34.70         6.65 o
   1   6  14          0.21         -2.03         2.03 o
   2   6  14        196.73        195.50        14.34 o
   3   6  14         70.23         66.98         8.35 o
   4   6  14         40.06         40.80         4.49 o
   5   6  14          0.74         -2.01         7.68 o
   6   6  14          5.94          2.69         1.29 o
   7   6  14         21.45         19.20         5.38 o
  -2   7  14         14.98          6.81         4.29 o
  -1   7  14         26.39         32.83         7.17 o
   0   7  14         31.02         29.59         6.22 o
   1   7  14          9.93         10.31         3.49 o
   2   7  14        105.71        108.49        11.48 o
   3   7  14          3.12          1.35         2.43 o
   4   7  14         80.36         59.36         8.50 o
   5   7  14         35.23         32.87         4.32 o
   6   7  14          5.13          2.88         5.52 o
   7   7  14         10.04          7.80         3.67 o
  -1   8  14         78.20         80.21        11.18 o
   0   8  14         11.81          6.62         3.29 o
   1   8  14         31.50         17.70         5.92 o
   2   8  14         86.59         65.72         9.57 o
   3   8  14         13.91          7.94         4.02 o
   4   8  14         49.10         36.42         7.21 o
   5   8  14          0.77          2.22         3.22 o
   6   8  14         34.22         35.50         7.04 o
   2   9  14         13.05          4.79         3.39 o
   3   9  14          0.25          1.91         3.39 o
   4   9  14         51.23         49.07         8.92 o
   5   9  14          0.32         -2.49         2.49 o
  -1  -5  15         13.30         13.21         4.72 o
  -2  -4  15          1.15         -2.35         2.42 o
  -1  -4  15        116.34        117.34        13.14 o
   0  -4  15          0.89          2.86         3.99 o
   1  -4  15         87.51        100.41        13.41 o
  -3  -3  15         39.41         38.80         7.16 o
  -2  -3  15         19.32         18.80         5.53 o
  -1  -3  15         75.68         84.01        11.11 o
   0  -3  15          0.39         -0.12         3.49 o
   1  -3  15         99.59        112.69        13.46 o
   2  -3  15          0.56          3.97         3.18 o
  -3  -2  15          7.57          8.66         3.40 o
  -2  -2  15         27.70         20.51         5.13 o
  -1  -2  15         36.98         43.97         7.89 o
   0  -2  15         28.14         32.20         7.16 o
   1  -2  15        149.76        178.25        16.70 o
   2  -2  15          3.00         -0.91         2.73 o
   3  -2  15        231.20        257.39        20.90 o
   4  -2  15         20.09         18.85         6.13 o
  -5  -1  15         14.30         17.89         4.97 o
  -4  -1  15        120.06        122.97        11.67 o
  -3  -1  15          0.26          2.25         1.32 o
  -2  -1  15         43.99         51.03         4.71 o
  -1  -1  15         77.45         74.64         6.52 o
   0  -1  15        229.80        216.30        17.38 o
   1  -1  15         67.15         76.18        10.79 o
   2  -1  15          0.94          2.60         3.39 o
   3  -1  15          3.91          3.17         3.05 o
   4  -1  15          0.54          5.82         4.17 o
   5  -1  15        137.58        145.62        16.17 o
  -5   0  15          0.73          3.12         2.41 o
  -4   0  15         42.61         39.29         5.64 o
  -3   0  15          1.33          1.66         1.76 o
  -2   0  15         75.34         83.35         8.92 o
  -1   0  15         13.78         11.76         2.30 o
   0   0  15          2.13          0.89         1.69 o
   1   0  15        246.04        253.05        19.35 o
   2   0  15         15.86         14.24         5.60 o
   3   0  15        268.56        274.53        21.10 o
   4   0  15          7.95          6.61         3.60 o
   5   0  15        106.64        106.35        13.25 o
   6   0  15          0.34         -0.73         3.79 o
  -5   1  15         17.72          8.37         3.58 o
  -4   1  15         68.24         55.10         5.92 o
  -3   1  15          4.81          2.11         1.42 o
  -2   1  15        105.58        100.39         7.43 o
  -1   1  15         20.01         15.59         2.81 o
   0   1  15          0.55          0.02         0.93 o
   1   1  15        281.21        270.98         7.88 o
   2   1  15          5.82          8.50         4.38 o
   3   1  15        308.10        332.40        22.78 o
   4   1  15         14.90         14.54         5.29 o
   5   1  15        154.21        161.98        16.41 o
   6   1  15         26.49         24.10         6.75 o
  -5   2  15          0.18          0.76         2.97 o
  -4   2  15         56.90         46.44        10.57 o
  -3   2  15         84.88         86.17         7.25 o
  -2   2  15        161.75        157.35         9.43 o
  -1   2  15         25.31         21.93         2.60 o
   0   2  15         64.43         68.08         3.98 o
   1   2  15         10.87         11.02         1.33 o
   2   2  15         36.15         35.38         2.88 o
   3   2  15         90.88        112.24        13.24 o
   4   2  15         37.20         36.38         8.15 o
   5   2  15         39.44         65.95        10.79 o
   6   2  15         12.30          5.36         2.36 o
   7   2  15        107.82        120.94        14.10 o
  -5   3  15         14.46         15.50         5.06 o
  -4   3  15          7.73          2.17         1.96 o
  -3   3  15          0.22          2.14         2.07 o
  -2   3  15          0.46          0.61         2.76 o
  -1   3  15        139.91        141.12        12.40 o
   0   3  15        139.13        141.38         6.30 o
   1   3  15          7.51          6.81         1.44 o
   2   3  15         80.84         85.15         5.69 o
   3   3  15          8.91          6.95         3.64 o
   4   3  15        210.33        205.20        17.87 o
   5   3  15         13.27         13.11         5.19 o
   6   3  15         45.60         40.72         8.30 o
   7   3  15         63.76         64.95        10.26 o
  -4   4  15         20.11         16.59         5.15 o
  -3   4  15          6.38         -0.92         3.23 o
  -2   4  15         49.82         42.93         7.01 o
  -1   4  15          0.24          3.12         2.92 o
   0   4  15         68.06         62.45         5.14 o
   1   4  15          0.59         -1.15         1.15 o
   2   4  15        169.59        180.94         9.36 o
   3   4  15         44.23         41.93         3.53 o
   4   4  15        207.36        219.53        18.77 o
   5   4  15          6.15          7.44         3.75 o
   6   4  15         99.08         93.26        11.90 o
   7   4  15         47.85         44.19         8.55 o
  -3   5  15         60.78         34.48         6.38 o
  -2   5  15         33.54         39.34         7.33 o
  -1   5  15          6.81          6.48         3.78 o
   0   5  15        112.65        111.77        10.97 o
   1   5  15         16.85         16.99         4.38 o
   2   5  15        102.17        100.44         9.43 o
   3   5  15         21.79         14.40         3.38 o
   4   5  15        244.59        249.81         9.44 o
   5   5  15         34.41         44.77         8.61 o
   6   5  15         27.26         29.05         6.75 o
   7   5  15          4.43          2.41         3.09 o
  -3   6  15        102.33         92.96        12.23 o
  -2   6  15          3.91          4.36         3.38 o
  -1   6  15         10.83         12.51         4.86 o
   0   6  15        116.68        127.29        12.27 o
   1   6  15         15.84          9.48         3.95 o
   2   6  15         12.28         12.81         4.04 o
   3   6  15          0.35          0.36         2.23 o
   4   6  15         51.60         60.77         5.36 o
   5   6  15         17.24         25.79         6.98 o
   6   6  15         29.20         28.95         7.02 o
   7   6  15          4.36          6.36         3.47 o
  -2   7  15          2.25          5.20         3.35 o
  -1   7  15         52.21         53.31         9.01 o
   0   7  15          0.16          3.32         3.05 o
   1   7  15         16.21         11.33         4.30 o
   2   7  15         13.62          7.44         3.44 o
   3   7  15         39.42         24.04         5.56 o
   4   7  15        121.90         91.52        10.58 o
   5   7  15          0.47          0.28         1.79 o
   6   7  15          5.01         11.22         4.63 o
   0   8  15          0.12          0.91         3.11 o
   1   8  15        113.81        102.60        12.20 o
   2   8  15          0.31         -2.51         2.51 o
   3   8  15         28.50         17.51         5.55 o
   4   8  15         11.36         16.72         5.47 o
   5   8  15          1.43         -3.49         5.72 o
   3   9  15         39.05         36.80         7.76 o
   4   9  15          2.74          7.96         5.42 o
  -2  -4  16         37.93         35.54         7.03 o
  -1  -4  16         15.79         15.98         5.67 o
  -2  -3  16         11.48         12.31         4.65 o
  -1  -3  16          1.75          3.21         3.55 o
   0  -3  16         35.69         39.29         8.29 o
   1  -3  16         35.09         26.55         7.51 o
  -3  -2  16          2.05          1.37         2.65 o
  -2  -2  16         20.68         19.80         5.43 o
  -1  -2  16          0.52         -1.12         3.44 o
   0  -2  16        118.06        129.09        14.07 o
   1  -2  16         32.98         23.12         6.52 o
   2  -2  16         33.44         48.23         9.40 o
   3  -2  16         66.52         62.36        10.62 o
  -3  -1  16         27.94         27.01         5.92 o
  -2  -1  16         81.22         95.24        11.15 o
  -1  -1  16         35.07         32.98         7.16 o
   0  -1  16         70.57         82.94        11.23 o
   1  -1  16          3.09          7.82         3.74 o
   2  -1  16          0.36          5.18         3.77 o
   3  -1  16         44.97         58.13        10.28 o
   4  -1  16         49.21         53.26         9.73 o
  -3   0  16          3.80          5.19         2.21 o
  -2   0  16         81.47         86.08         8.72 o
  -1   0  16          0.35          2.50         2.92 o
   0   0  16        144.45        158.48        15.59 o
   1   0  16          4.75          6.21         3.84 o
   2   0  16         36.55         45.11         8.82 o
   3   0  16        109.83        119.25        14.26 o
   4   0  16          1.74          2.73         2.46 o
  -5   1  16         71.56        103.45        12.34 o
  -4   1  16          4.40          2.24         3.10 o
  -3   1  16         26.23         20.46         7.61 o
  -2   1  16         17.00         15.91         5.57 o
  -1   1  16         13.42         13.50         6.92 o
   0   1  16        107.05        112.48         6.61 o
   1   1  16         53.70         52.26         9.21 o
   2   1  16        217.63        238.37        19.60 o
   3   1  16         88.81        104.11        13.27 o
   4   1  16         49.29         54.00        10.00 o
   5   1  16         21.28         26.02         6.87 o
  -4   2  16          0.23         -0.61         2.43 o
  -3   2  16        118.50         94.26        17.51 o
  -2   2  16          0.42          2.30         1.61 o
  -1   2  16          4.76          4.40         5.04 o
   0   2  16        169.32        173.99         8.88 o
   1   2  16         18.26         16.12         3.87 o
   2   2  16        274.87        304.21        21.99 o
   3   2  16         14.48         11.94         4.58 o
   4   2  16         56.12         67.00        10.68 o
   5   2  16         35.13         31.60         7.31 o
   6   2  16          1.18          0.51         2.66 o
  -4   3  16          9.18          6.97         4.17 o
  -3   3  16         75.30         78.85        14.99 o
  -2   3  16         74.52         68.73         9.80 o
  -1   3  16         27.61         25.29         3.84 o
   0   3  16         88.00         90.37         6.86 o
   1   3  16          2.78          1.54         1.19 o
   2   3  16         40.43         41.65         4.05 o
   3   3  16         13.87         13.01         4.85 o
   4   3  16        187.97        208.47        18.61 o
   5   3  16          3.48          5.68         3.56 o
   6   3  16         12.96         25.70         7.00 o
  -4   4  16         12.44          6.95         2.92 o
  -3   4  16         50.54         31.74         6.36 o
  -2   4  16         27.90          9.47         3.21 o
  -1   4  16         10.99         14.93         4.66 o
   0   4  16        114.08        108.86        10.15 o
   1   4  16         14.09          9.82         2.54 o
   2   4  16         67.19         66.01         5.71 o
   3   4  16         13.96         13.90         5.15 o
   4   4  16        244.44        261.31        20.87 o
   5   4  16         12.22          6.39         3.28 o
   6   4  16        107.28        112.77        13.75 o
  -3   5  16         74.58         58.54         8.88 o
  -2   5  16         24.05         26.70         6.46 o
  -1   5  16        224.64        154.92        13.58 o
   0   5  16          3.07          2.49         2.88 o
   1   5  16        179.20        172.69        12.86 o
   2   5  16         15.46         10.31         3.18 o
   3   5  16          2.47          1.23         1.70 o
   4   5  16         16.83         24.02         6.31 o
   5   5  16         69.90         73.53        11.27 o
   6   5  16        177.13        193.05        18.17 o
  -2   6  16         11.48          8.84         4.03 o
  -1   6  16        269.90        218.90        16.81 o
   0   6  16         32.93         20.45         5.47 o
   1   6  16         85.04         66.33         8.81 o
   2   6  16          0.71         -1.62         2.58 o
   3   6  16         28.55         28.05         5.36 o
   4   6  16        135.73        133.17        15.10 o
   5   6  16          0.91         -1.01         2.97 o
  -1   7  16        100.32         98.62        12.08 o
   0   7  16         44.55         25.85         6.16 o
   1   7  16        123.73         91.21        10.84 o
   2   7  16          5.23          1.67         2.10 o
   3   7  16         77.96         65.27         8.98 o
   4   7  16         60.34         53.34         8.01 o
   0   8  16          0.69         -1.81         3.25 o
   1   8  16         75.40         76.45        10.51 o
   2   8  16          8.88          2.96         2.85 o
   3   8  16         86.18         92.47        11.53 o
   4   8  16          4.75          5.22         2.98 o
  -2  -3  17         60.89         69.58         9.82 o
  -1  -3  17          4.21          8.80         4.42 o
  -2  -2  17         33.22         32.58         7.21 o
  -1  -2  17          0.17          2.14         3.33 o
   0  -2  17         94.62         92.21        12.21 o
   1  -2  17         10.19          4.48         4.20 o
  -3  -1  17         11.44         16.90         5.43 o
  -2  -1  17          8.85          4.28         2.88 o
  -1  -1  17          1.92         -2.85         2.85 o
   0  -1  17         78.91         97.47        12.44 o
   1  -1  17          0.52          1.09         3.15 o
   2  -1  17         56.70         51.11         9.42 o
  -3   0  17        103.35        105.90        11.93 o
  -2   0  17          3.17          4.46         3.14 o
  -1   0  17         33.45         34.27         7.68 o
   0   0  17         90.24         97.59        13.03 o
   1   0  17          0.19          0.65         2.69 o
   2   0  17         30.28         36.21         7.71 o
   3   0  17          0.66         -3.05         3.05 o
  -4   1  17          0.33          2.73         2.39 o
  -3   1  17         90.82         97.08         7.75 o
  -2   1  17          6.33          8.91         4.13 o
  -1   1  17          9.68         15.25         4.77 o
   0   1  17          6.60         10.46         4.92 o
   1   1  17          0.37         -3.82         3.82 o
   2   1  17        128.29        127.20        14.82 o
   3   1  17         11.44          6.68         3.94 o
   4   1  17         60.38         69.41        11.02 o
  -4   2  17          0.47          7.70         3.41 o
  -3   2  17         81.36         79.39        11.12 o
  -2   2  17          5.21          1.24         4.96 o
  -1   2  17        177.76        171.48        15.17 o
   0   2  17          0.56          0.95         1.85 o
   1   2  17          0.26          3.43         3.64 o
   2   2  17         63.64         73.37        11.07 o
   3   2  17          0.34          0.53         3.44 o
   4   2  17         93.24        108.61        13.86 o
  -4   3  17          2.23         -2.03         5.62 o
  -3   3  17         86.11         86.16         7.72 o
  -2   3  17         18.70          7.76         4.96 o
  -1   3  17         27.28         32.85         4.55 o
   0   3  17          6.55         11.90         2.71 o
   1   3  17          8.99         17.21         5.82 o
   2   3  17        122.21        108.98        13.77 o
   3   3  17          5.95          8.66         3.93 o
   4   3  17         31.97         33.41         7.86 o
   5   3  17         17.87         12.97         4.91 o
  -3   4  17         28.48         20.42         5.20 o
  -2   4  17          7.82          0.33         2.48 o
  -1   4  17         89.26         85.48         9.66 o
   0   4  17         24.04         27.13         4.30 o
   1   4  17         36.19         33.84         4.46 o
   2   4  17         21.91         27.83         7.26 o
   3   4  17         10.76         16.19         5.22 o
   4   4  17         19.02         18.47         5.55 o
   5   4  17          4.27          8.08         4.40 o
  -3   5  17          8.32          5.84         2.96 o
  -2   5  17          1.11          8.41         4.01 o
  -1   5  17         57.50         57.45         8.64 o
   0   5  17         72.26         52.77         7.67 o
   1   5  17         42.90         39.13         6.19 o
   2   5  17          0.93          2.03         1.69 o
   3   5  17         39.15         33.59         7.41 o
   4   5  17          4.32          5.14         3.59 o
  -2   6  17          7.87         23.44         6.10 o
  -1   6  17         49.02         65.94        10.02 o
   0   6  17          6.54          7.22         3.60 o
   1   6  17         41.32         35.02         6.43 o
   2   6  17          8.62          1.95         2.44 o
   3   6  17        151.19        160.48        16.97 o
  -1   7  17          7.56          3.99         3.58 o
   0   7  17          0.14         -2.10         2.10 o
   1   7  17         13.63         22.36         5.90 o
   2   7  17          2.89         -1.07         2.93 o
   1   8  17          6.89         10.94         4.82 o
   2   8  17          4.06          1.12         2.51 o
   3   8  17         50.42         44.26         7.96 o
  -1  -2  18          0.20         -3.98         3.99 o
  -2  -1  18          3.11         -3.86         3.86 o
  -1  -1  18         17.67         26.94         6.53 o
   0  -1  18          7.89          2.02         2.48 o
  -2   0  18          2.30         -0.78         2.68 o
  -1   0  18        104.00        115.90        13.83 o
   0   0  18          6.02          3.21         3.33 o
   1   0  18          4.50          3.82         2.65 o
  -3   1  18         55.67         62.71         9.54 o
  -2   1  18          3.30          3.51         3.34 o
  -1   1  18        108.19        118.97        13.93 o
   0   1  18          2.08          0.55         2.14 o
   1   1  18         29.69         44.54         9.02 o
   2   1  18         36.51         49.68        10.07 o
  -3   2  18         30.23         34.46         7.44 o
  -2   2  18         28.45         33.80         7.20 o
  -1   2  18         36.80         22.68         6.31 o
   0   2  18         32.55         29.21         7.20 o
   1   2  18         67.88         71.31        11.21 o
   2   2  18          2.39          4.89         4.39 o
   3   2  18         75.62         85.86        12.49 o
  -3   3  18          0.66         -5.32         5.32 o
  -2   3  18          6.87         -0.41         6.74 o
  -1   3  18         50.01         77.62        11.36 o
   0   3  18         38.95         39.86         8.20 o
   1   3  18        118.33        112.88        14.00 o
   2   3  18          0.17         -1.33         2.63 o
   3   3  18         58.49         57.77        10.24 o
  -3   4  18          1.33         -4.69        13.07 o
  -2   4  18         18.64         20.61         4.15 o
  -1   4  18         41.92         45.68         5.67 o
   0   4  18          0.52         -4.73         4.73 o
   1   4  18        101.55        114.90        13.97 o
   2   4  18          3.22          7.32         3.95 o
   3   4  18        119.54        118.12        14.90 o
  -2   5  18         20.70         37.20         7.38 o
  -1   5  18         10.61         18.39         5.27 o
   0   5  18          0.54          2.70         3.15 o
   1   5  18         62.47         81.41        12.13 o
  -1   6  18          0.09          5.30         3.74 o
   0   6  18         31.47         32.45         6.77 o
   0   7  18         53.31         39.55         7.30 o
   1   7  18         23.37          7.51         3.44 o
  -2   0  19          4.85         -4.17         4.17 o
  -2   1  19         45.89         39.41         8.06 o
  -1   1  19         22.19         30.59         7.18 o
  -2   2  19         62.45         59.81         9.97 o
  -1   2  19         27.72         18.85         5.92 o
   0   2  19          9.71          7.62         4.64 o
                                                
